# Supplementary material for: Uncovering adaptive evolution in the human lineage
Source: BMC Genomics. 2014 Jul 16;15(1):599. doi: 10.1186/1471-2164-15-599 (PMC4124166; doi:10.1186/1471-2164-15-599)
Supplement: Supplementary file 1 — Additional file 1: Table S1: One-to-one orthologous gene families from human, chimpanzee, macaque and mouse included in the analysis. Table S2. Branch-specific non-synonymous (dN) and synonymous (dS) substitution rates from S1. Table S3. S1 human gene divergence and polymorphism data. Table S4. S3 DAF ≥ 1% taking into account only genes with at least one Pn or Ps. Table S5. S3 DAF ≥ 15% taking into account only genes with at least one Pn or Ps. Table S6. S3 DAF ≥ 30% taking into account only genes with at least one Pn or Ps. Table S7. S3 DAF ≥ 60% taking into account only genes with at least one Pn or Ps. Table S8. S1 human gene divergence and polymorphism data using different allele frequency intervals and McDonald-Kreitman test related statistics. Table S9. human branch-specific accelerated genes and Fisher’s test, dN and dS data. Table S10. S9 human gene divergence and polymorphism data. Table S11. 198 genes with similar human branch dN/dS distribution as S9. Table S12. 241 genes with significant positive selection in the human branch by the branch-site test (p < 0.05), and the corresponding false discovery rate p-value, divergence and polymorphism data. Table S13. mammalian-specific genes. Table S14. S1 genes that were significant by the McDonald-Kreitman test (p < 0.05). Table S15. Divergence and polymorphism summary data for genes annotated under different GO terms (N ≥ 40, at least four SNPs per gene). (XLS 9 MB) [file 12864_2014_6322_MOESM1_ESM.xls]

## Sheet: README
Gayà-Vidal M., Albà M.M. Additional File 1: Tables
S1	One to one orthologous gene families from human, chimpanzee, macaque and mouse included in the analysis
S2	Branch-specific non-synonymous (dN) and synonymous (dS) substitution rates from S1
S3	S1 human gene divergence and polymorphism data
S4	S3 DAF ≥ 1% taking into account only genes with at least one Pn or Ps
S5	S3 DAF ≥ 15% taking into account only genes with at least one Pn or Ps
S6	S3 DAF ≥ 30% taking into account only genes with at least one Pn or Ps
S7	S3 DAF ≥ 60% taking into account only genes with at least one Pn or Ps
S8	S1 human gene divergence and polymorphism data using different allele frequency intervals, McDonald-Kreitman test related statistics
S9	human branch-specific accelerated genes Fisher test, dN and dS data
S10	S9 human gene divergence and polymorphism data
S11	198 genes with similar human branch dN/dS distribution as S9
S12	241 genes with significant positive selection in the human branch by the branch-site test (p<0.05), the corresponding false discovery rate p_value, divergence and polymorphism data
S13	mammalian-specific genes
S14	S1 genes significant McDonald-Kreitman test (p<0.05)
S15	Divergence and polymorphism summary data for genes annotated under different GO terms (N equal or larger than 40, at least 4 SNPs per gene)

## Sheet: S1
Human protein ID	Chimpanzee protein ID	Macaque protein ID	Mouse protein ID
ENSP00000000233	ENSPTRP00000033647	ENSMMUP00000020232	ENSMUSP00000127281
ENSP00000000412	ENSPTRP00000007940	ENSMMUP00000023466	ENSMUSP00000108229
ENSP00000000442	ENSPTRP00000006596	ENSMMUP00000023410	ENSMUSP00000025906
ENSP00000001146	ENSPTRP00000020680	ENSMMUP00000015927	ENSMUSP00000128391
ENSP00000002829	ENSPTRP00000025798	ENSMMUP00000013543	ENSMUSP00000040904
ENSP00000003084	ENSPTRP00000033597	ENSMMUP00000014766	ENSMUSP00000049228
ENSP00000003302	ENSPTRP00000007384	ENSMMUP00000031315	ENSMUSP00000047467
ENSP00000004531	ENSPTRP00000034277	ENSMMUP00000029357	ENSMUSP00000112848
ENSP00000005178	ENSPTRP00000033224	ENSMMUP00000028178	ENSMUSP00000019721
ENSP00000005226	ENSPTRP00000048221	ENSMMUP00000031045	ENSMUSP00000009667
ENSP00000005257	ENSPTRP00000032640	ENSMMUP00000021130	ENSMUSP00000009003
ENSP00000005260	ENSPTRP00000040555	ENSMMUP00000017461	ENSMUSP00000053129
ENSP00000005279	ENSPTRP00000015437	ENSMMUP00000003980	ENSMUSP00000059000
ENSP00000005284	ENSPTRP00000013481	ENSMMUP00000017832	ENSMUSP00000081664
ENSP00000005286	ENSPTRP00000006408	ENSMMUP00000019085	ENSMUSP00000025645
ENSP00000005340	ENSPTRP00000014781	ENSMMUP00000013820	ENSMUSP00000019362
ENSP00000005995	ENSPTRP00000013094	ENSMMUP00000021268	ENSMUSP00000024928
ENSP00000006015	ENSPTRP00000032504	ENSMMUP00000017695	ENSMUSP00000040920
ENSP00000006101	ENSPTRP00000015889	ENSMMUP00000028884	ENSMUSP00000018816
ENSP00000006275	ENSPTRP00000060729	ENSMMUP00000030203	ENSMUSP00000104095
ENSP00000006658	ENSPTRP00000015968	ENSMMUP00000022694	ENSMUSP00000042572
ENSP00000007264	ENSPTRP00000012926	ENSMMUP00000001134	ENSMUSP00000043825
ENSP00000007390	ENSPTRP00000012975	ENSMMUP00000008469	ENSMUSP00000068511
ENSP00000007510	ENSPTRP00000018607	ENSMMUP00000003214	ENSMUSP00000129131
ENSP00000007699	ENSPTRP00000014791	ENSMMUP00000029908	ENSMUSP00000018698
ENSP00000007722	ENSPTRP00000015942	ENSMMUP00000034898	ENSMUSP00000113556
ENSP00000007969	ENSPTRP00000007855	ENSMMUP00000040314	ENSMUSP00000108094
ENSP00000008391	ENSPTRP00000031212	ENSMMUP00000003830	ENSMUSP00000037699
ENSP00000009041	ENSPTRP00000032618	ENSMMUP00000031144	ENSMUSP00000037991
ENSP00000009105	ENSPTRP00000003266	ENSMMUP00000004488	ENSMUSP00000016323
ENSP00000010299	ENSPTRP00000000725	ENSMMUP00000016059	ENSMUSP00000030696
ENSP00000011292	ENSPTRP00000033736	ENSMMUP00000012421	ENSMUSP00000031806
ENSP00000011473	ENSPTRP00000033518	ENSMMUP00000025733	ENSMUSP00000075990
ENSP00000011619	ENSPTRP00000030289	ENSMMUP00000034409	ENSMUSP00000130636
ENSP00000011653	ENSPTRP00000054833	ENSMMUP00000017342	ENSMUSP00000024044
ENSP00000011684	ENSPTRP00000007806	ENSMMUP00000000495	ENSMUSP00000037004
ENSP00000012443	ENSPTRP00000019194	ENSMMUP00000000309	ENSMUSP00000003183
ENSP00000013070	ENSPTRP00000011357	ENSMMUP00000005369	ENSMUSP00000041247
ENSP00000013125	ENSPTRP00000010729	ENSMMUP00000027064	ENSMUSP00000106199
ENSP00000013807	ENSPTRP00000045044	ENSMMUP00000000972	ENSMUSP00000003645
ENSP00000014930	ENSPTRP00000008050	ENSMMUP00000023202	ENSMUSP00000042232
ENSP00000016171	ENSPTRP00000040337	ENSMMUP00000031301	ENSMUSP00000041820
ENSP00000017003	ENSPTRP00000054327	ENSMMUP00000022662	ENSMUSP00000112052
ENSP00000019103	ENSPTRP00000021236	ENSMMUP00000014567	ENSMUSP00000072660
ENSP00000020926	ENSPTRP00000006136	ENSMMUP00000015015	ENSMUSP00000028648
ENSP00000023064	ENSPTRP00000018482	ENSMMUP00000031688	ENSMUSP00000113181
ENSP00000025008	ENSPTRP00000034671	ENSMMUP00000013071	ENSMUSP00000027040
ENSP00000025301	ENSPTRP00000009917	ENSMMUP00000030391	ENSMUSP00000116015
ENSP00000026218	ENSPTRP00000012879	ENSMMUP00000032787	ENSMUSP00000094981
ENSP00000029410	ENSPTRP00000054232	ENSMMUP00000033632	ENSMUSP00000068532
ENSP00000033079	ENSPTRP00000029542	ENSMMUP00000034095	ENSMUSP00000038199
ENSP00000035307	ENSPTRP00000047547	ENSMMUP00000008789	ENSMUSP00000085633
ENSP00000035383	ENSPTRP00000001468	ENSMMUP00000028861	ENSMUSP00000101659
ENSP00000037243	ENSPTRP00000014277	ENSMMUP00000007604	ENSMUSP00000034428
ENSP00000037502	ENSPTRP00000002797	ENSMMUP00000017941	ENSMUSP00000028020
ENSP00000039989	ENSPTRP00000006108	ENSMMUP00000001141	ENSMUSP00000106869
ENSP00000040663	ENSPTRP00000018031	ENSMMUP00000031784	ENSMUSP00000122623
ENSP00000040738	ENSPTRP00000027426	ENSMMUP00000029010	ENSMUSP00000058618
ENSP00000040877	ENSPTRP00000003591	ENSMMUP00000028576	ENSMUSP00000129815
ENSP00000042931	ENSPTRP00000017994	ENSMMUP00000008261	ENSMUSP00000053408
ENSP00000046087	ENSPTRP00000032776	ENSMMUP00000018010	ENSMUSP00000020413
ENSP00000046794	ENSPTRP00000029923	ENSMMUP00000018561	ENSMUSP00000056621
ENSP00000054650	ENSPTRP00000000183	ENSMMUP00000002738	ENSMUSP00000035240
ENSP00000056217	ENSPTRP00000033951	ENSMMUP00000013255	ENSMUSP00000031750
ENSP00000064571	ENSPTRP00000023470	ENSMMUP00000007891	ENSMUSP00000085263
ENSP00000064724	ENSPTRP00000026870	ENSMMUP00000012148	ENSMUSP00000042181
ENSP00000064778	ENSPTRP00000039390	ENSMMUP00000004200	ENSMUSP00000081977
ENSP00000064780	ENSPTRP00000006959	ENSMMUP00000004199	ENSMUSP00000008462
ENSP00000070846	ENSPTRP00000050160	ENSMMUP00000000801	ENSMUSP00000036890
ENSP00000072869	ENSPTRP00000033867	ENSMMUP00000020042	ENSMUSP00000123563
ENSP00000074304	ENSPTRP00000039019	ENSMMUP00000030167	ENSMUSP00000121803
ENSP00000075503	ENSPTRP00000008008	ENSMMUP00000020311	ENSMUSP00000044098
ENSP00000078445	ENSPTRP00000017497	ENSMMUP00000026237	ENSMUSP00000112836
ENSP00000081029	ENSPTRP00000008183	ENSMMUP00000028636	ENSMUSP00000048348
ENSP00000084798	ENSPTRP00000019294	ENSMMUP00000029173	ENSMUSP00000003360
ENSP00000085219	ENSPTRP00000018557	ENSMMUP00000023187	ENSMUSP00000103760
ENSP00000156084	ENSPTRP00000037558	ENSMMUP00000006058	ENSMUSP00000111331
ENSP00000156471	ENSPTRP00000011771	ENSMMUP00000003127	ENSMUSP00000047157
ENSP00000156476	ENSPTRP00000019539	ENSMMUP00000038742	ENSMUSP00000065308
ENSP00000156626	ENSPTRP00000016467	ENSMMUP00000029492	ENSMUSP00000009732
ENSP00000156825	ENSPTRP00000045258	ENSMMUP00000011809	ENSMUSP00000089948
ENSP00000157600	ENSPTRP00000025133	ENSMMUP00000002416	ENSMUSP00000032376
ENSP00000157812	ENSPTRP00000018835	ENSMMUP00000022613	ENSMUSP00000032824
ENSP00000158771	ENSPTRP00000014734	ENSMMUP00000008676	ENSMUSP00000104163
ENSP00000159060	ENSPTRP00000031968	ENSMMUP00000011485	ENSMUSP00000024565
ENSP00000160373	ENSPTRP00000033598	ENSMMUP00000013484	ENSMUSP00000088089
ENSP00000160382	ENSPTRP00000033382	ENSMMUP00000009786	ENSMUSP00000119356
ENSP00000160827	ENSPTRP00000013617	ENSMMUP00000012667	ENSMUSP00000032915
ENSP00000161863	ENSPTRP00000029337	ENSMMUP00000001834	ENSMUSP00000048340
ENSP00000162391	ENSPTRP00000007900	ENSMMUP00000040960	ENSMUSP00000003238
ENSP00000164139	ENSPTRP00000006629	ENSMMUP00000029760	ENSMUSP00000047564
ENSP00000164305	ENSPTRP00000012126	ENSMMUP00000014143	ENSMUSP00000096165
ENSP00000164640	ENSPTRP00000038621	ENSMMUP00000004500	ENSMUSP00000002080
ENSP00000166139	ENSPTRP00000017265	ENSMMUP00000028386	ENSMUSP00000020575
ENSP00000166244	ENSPTRP00000000553	ENSMMUP00000027314	ENSMUSP00000030420
ENSP00000166345	ENSPTRP00000028622	ENSMMUP00000019351	ENSMUSP00000022053
ENSP00000167106	ENSPTRP00000011159	ENSMMUP00000024407	ENSMUSP00000021681
ENSP00000167588	ENSPTRP00000015569	ENSMMUP00000001998	ENSMUSP00000017743
ENSP00000168216	ENSPTRP00000037656	ENSMMUP00000012180	ENSMUSP00000108236
ENSP00000168977	ENSPTRP00000017480	ENSMMUP00000020024	ENSMUSP00000005069
ENSP00000169551	ENSPTRP00000017178	ENSMMUP00000030671	ENSMUSP00000025547
ENSP00000170168	ENSPTRP00000017359	ENSMMUP00000003810	ENSMUSP00000049705
ENSP00000170447	ENSPTRP00000025250	ENSMMUP00000012473	ENSMUSP00000000449
ENSP00000170630	ENSPTRP00000013524	ENSMMUP00000006203	ENSMUSP00000033004
ENSP00000171887	ENSPTRP00000022062	ENSMMUP00000018128	ENSMUSP00000127715
ENSP00000172229	ENSPTRP00000015928	ENSMMUP00000019165	ENSMUSP00000000122
ENSP00000173229	ENSPTRP00000014909	ENSMMUP00000012299	ENSMUSP00000021284
ENSP00000173527	ENSPTRP00000048075	ENSMMUP00000018353	ENSMUSP00000025503
ENSP00000174653	ENSPTRP00000034595	ENSMMUP00000018954	ENSMUSP00000060342
ENSP00000175091	ENSPTRP00000020088	ENSMMUP00000002109	ENSMUSP00000020909
ENSP00000177694	ENSPTRP00000015869	ENSMMUP00000009300	ENSMUSP00000001484
ENSP00000180166	ENSPTRP00000034263	ENSMMUP00000025217	ENSMUSP00000034014
ENSP00000180173	ENSPTRP00000034274	ENSMMUP00000032216	ENSMUSP00000043851
ENSP00000181839	ENSPTRP00000032646	ENSMMUP00000023739	ENSMUSP00000036013
ENSP00000182096	ENSPTRP00000026136	ENSMMUP00000023494	ENSMUSP00000037682
ENSP00000182527	ENSPTRP00000060393	ENSMMUP00000018040	ENSMUSP00000047992
ENSP00000183605	ENSPTRP00000026598	ENSMMUP00000012605	ENSMUSP00000035048
ENSP00000184956	ENSPTRP00000016092	ENSMMUP00000010088	ENSMUSP00000001002
ENSP00000185150	ENSPTRP00000046905	ENSMMUP00000013942	ENSMUSP00000127334
ENSP00000185206	ENSPTRP00000031153	ENSMMUP00000004674	ENSMUSP00000024755
ENSP00000186436	ENSPTRP00000042087	ENSMMUP00000014995	ENSMUSP00000027290
ENSP00000187762	ENSPTRP00000018179	ENSMMUP00000003804	ENSMUSP00000034244
ENSP00000188312	ENSPTRP00000009079	ENSMMUP00000031079	ENSMUSP00000020109
ENSP00000188790	ENSPTRP00000021496	ENSMMUP00000004275	ENSMUSP00000099793
ENSP00000189978	ENSPTRP00000049076	ENSMMUP00000039675	ENSMUSP00000095665
ENSP00000190165	ENSPTRP00000035459	ENSMMUP00000023467	ENSMUSP00000046812
ENSP00000192788	ENSPTRP00000030870	ENSMMUP00000028591	ENSMUSP00000110499
ENSP00000193322	ENSPTRP00000031549	ENSMMUP00000029282	ENSMUSP00000035516
ENSP00000193391	ENSPTRP00000026174	ENSMMUP00000040104	ENSMUSP00000063648
ENSP00000194130	ENSPTRP00000033626	ENSMMUP00000022045	ENSMUSP00000031713
ENSP00000194155	ENSPTRP00000047958	ENSMMUP00000019145	ENSMUSP00000057921
ENSP00000194871	ENSPTRP00000054798	ENSMMUP00000012305	ENSMUSP00000072693
ENSP00000194900	ENSPTRP00000037814	ENSMMUP00000018335	ENSMUSP00000085299
ENSP00000195654	ENSPTRP00000031407	ENSMMUP00000016522	ENSMUSP00000034987
ENSP00000196371	ENSPTRP00000028847	ENSMMUP00000014436	ENSMUSP00000106318
ENSP00000196489	ENSPTRP00000019892	ENSMMUP00000012170	ENSMUSP00000057159
ENSP00000196551	ENSPTRP00000019932	ENSMMUP00000031389	ENSMUSP00000004554
ENSP00000197268	ENSPTRP00000008052	ENSMMUP00000023207	ENSMUSP00000085033
ENSP00000199280	ENSPTRP00000008402	ENSMMUP00000030182	ENSMUSP00000023752
ENSP00000199320	ENSPTRP00000028961	ENSMMUP00000000538	ENSMUSP00000022203
ENSP00000199389	ENSPTRP00000032290	ENSMMUP00000035507	ENSMUSP00000098056
ENSP00000199447	ENSPTRP00000032615	ENSMMUP00000013295	ENSMUSP00000089358
ENSP00000200135	ENSPTRP00000007380	ENSMMUP00000031313	ENSMUSP00000034803
ENSP00000200453	ENSPTRP00000019311	ENSMMUP00000012088	ENSMUSP00000049488
ENSP00000200457	ENSPTRP00000033404	ENSMMUP00000027988	ENSMUSP00000024119
ENSP00000200557	ENSPTRP00000045659	ENSMMUP00000007214	ENSMUSP00000069466
ENSP00000201031	ENSPTRP00000023487	ENSMMUP00000012261	ENSMUSP00000096657
ENSP00000201647	ENSPTRP00000019753	ENSMMUP00000028911	ENSMUSP00000133206
ENSP00000201979	ENSPTRP00000022894	ENSMMUP00000006780	ENSMUSP00000000369
ENSP00000202017	ENSPTRP00000022921	ENSMMUP00000001307	ENSMUSP00000028972
ENSP00000202556	ENSPTRP00000011544	ENSMMUP00000023817	ENSMUSP00000062464
ENSP00000202677	ENSPTRP00000057915	ENSMMUP00000024160	ENSMUSP00000105613
ENSP00000203001	ENSPTRP00000022686	ENSMMUP00000018054	ENSMUSP00000044687
ENSP00000203407	ENSPTRP00000025705	ENSMMUP00000019293	ENSMUSP00000026743
ENSP00000203556	ENSPTRP00000048856	ENSMMUP00000004051	ENSMUSP00000045676
ENSP00000204566	ENSPTRP00000012254	ENSMMUP00000014361	ENSMUSP00000034955
ENSP00000204604	ENSPTRP00000027006	ENSMMUP00000009881	ENSMUSP00000007171
ENSP00000204615	ENSPTRP00000027002	ENSMMUP00000009875	ENSMUSP00000075756
ENSP00000204637	ENSPTRP00000019392	ENSMMUP00000031527	ENSMUSP00000119175
ENSP00000204961	ENSPTRP00000037780	ENSMMUP00000027589	ENSMUSP00000050716
ENSP00000205061	ENSPTRP00000041730	ENSMMUP00000000318	ENSMUSP00000131355
ENSP00000205143	ENSPTRP00000018816	ENSMMUP00000025105	ENSMUSP00000051147
ENSP00000205890	ENSPTRP00000015079	ENSMMUP00000024122	ENSMUSP00000071777
ENSP00000206020	ENSPTRP00000053172	ENSMMUP00000001806	ENSMUSP00000018431
ENSP00000206423	ENSPTRP00000026256	ENSMMUP00000004083	ENSMUSP00000058752
ENSP00000206542	ENSPTRP00000010343	ENSMMUP00000009002	ENSMUSP00000125155
ENSP00000206765	ENSPTRP00000010543	ENSMMUP00000016350	ENSMUSP00000128090
ENSP00000207457	ENSPTRP00000044449	ENSMMUP00000015776	ENSMUSP00000099676
ENSP00000207870	ENSPTRP00000025453	ENSMMUP00000006444	ENSMUSP00000047254
ENSP00000209718	ENSPTRP00000015574	ENSMMUP00000002002	ENSMUSP00000006969
ENSP00000209873	ENSPTRP00000008533	ENSMMUP00000029023	ENSMUSP00000044604
ENSP00000209884	ENSPTRP00000002822	ENSMMUP00000022075	ENSMUSP00000107238
ENSP00000210060	ENSPTRP00000017988	ENSMMUP00000022175	ENSMUSP00000077733
ENSP00000210187	ENSPTRP00000013050	ENSMMUP00000003807	ENSMUSP00000135775
ENSP00000211287	ENSPTRP00000030916	ENSMMUP00000007763	ENSMUSP00000004986
ENSP00000212015	ENSPTRP00000004394	ENSMMUP00000035809	ENSMUSP00000112595
ENSP00000212355	ENSPTRP00000001640	ENSMMUP00000002330	ENSMUSP00000031224
ENSP00000214869	ENSPTRP00000017871	ENSMMUP00000015795	ENSMUSP00000034698
ENSP00000215057	ENSPTRP00000019946	ENSMMUP00000022719	ENSMUSP00000069122
ENSP00000215095	ENSPTRP00000013711	ENSMMUP00000004316	ENSMUSP00000101874
ENSP00000215565	ENSPTRP00000018081	ENSMMUP00000028467	ENSMUSP00000037341
ENSP00000215582	ENSPTRP00000017273	ENSMMUP00000030129	ENSMUSP00000130071
ENSP00000215631	ENSPTRP00000049132	ENSMMUP00000004618	ENSMUSP00000015456
ENSP00000215659	ENSPTRP00000025056	ENSMMUP00000018540	ENSMUSP00000086207
ENSP00000215730	ENSPTRP00000024272	ENSMMUP00000026820	ENSMUSP00000023449
ENSP00000215739	ENSPTRP00000024281	ENSMMUP00000026976	ENSMUSP00000111345
ENSP00000215743	ENSPTRP00000024372	ENSMMUP00000011935	ENSMUSP00000000924
ENSP00000215812	ENSPTRP00000024534	ENSMMUP00000025455	ENSMUSP00000065084
ENSP00000215838	ENSPTRP00000024542	ENSMMUP00000037096	ENSMUSP00000105616
ENSP00000215882	ENSPTRP00000024206	ENSMMUP00000007177	ENSMUSP00000003622
ENSP00000215885	ENSPTRP00000024565	ENSMMUP00000037088	ENSMUSP00000068699
ENSP00000215906	ENSPTRP00000055030	ENSMMUP00000030859	ENSMUSP00000031291
ENSP00000215909	ENSPTRP00000024707	ENSMMUP00000022609	ENSMUSP00000086795
ENSP00000215939	ENSPTRP00000024446	ENSMMUP00000030874	ENSMUSP00000107993
ENSP00000215941	ENSPTRP00000024715	ENSMMUP00000020001	ENSMUSP00000047042
ENSP00000215957	ENSPTRP00000024724	ENSMMUP00000028391	ENSMUSP00000042053
ENSP00000215980	ENSPTRP00000024872	ENSMMUP00000004478	ENSMUSP00000086560
ENSP00000216024	ENSPTRP00000024757	ENSMMUP00000017488	ENSMUSP00000023065
ENSP00000216034	ENSPTRP00000024762	ENSMMUP00000000483	ENSMUSP00000023062
ENSP00000216036	ENSPTRP00000024335	ENSMMUP00000002365	ENSMUSP00000131632
ENSP00000216038	ENSPTRP00000024605	ENSMMUP00000008846	ENSMUSP00000001834
ENSP00000216039	ENSPTRP00000024763	ENSMMUP00000027753	ENSMUSP00000023061
ENSP00000216044	ENSPTRP00000024764	ENSMMUP00000009540	ENSMUSP00000043575
ENSP00000216061	ENSPTRP00000025066	ENSMMUP00000011912	ENSMUSP00000086167
ENSP00000216085	ENSPTRP00000042708	ENSMMUP00000028152	ENSMUSP00000105504
ENSP00000216106	ENSPTRP00000024618	ENSMMUP00000015757	ENSMUSP00000045126
ENSP00000216115	ENSPTRP00000024923	ENSMMUP00000036942	ENSMUSP00000016902
ENSP00000216117	ENSPTRP00000024624	ENSMMUP00000037050	ENSMUSP00000005548
ENSP00000216121	ENSPTRP00000024493	ENSMMUP00000037119	ENSMUSP00000091063
ENSP00000216124	ENSPTRP00000025086	ENSMMUP00000036852	ENSMUSP00000127646
ENSP00000216127	ENSPTRP00000024626	ENSMMUP00000030845	ENSMUSP00000118070
ENSP00000216129	ENSPTRP00000024929	ENSMMUP00000036940	ENSMUSP00000016901
ENSP00000216133	ENSPTRP00000024790	ENSMMUP00000010301	ENSMUSP00000086708
ENSP00000216144	ENSPTRP00000024508	ENSMMUP00000024144	ENSMUSP00000009219
ENSP00000216160	ENSPTRP00000024800	ENSMMUP00000015873	ENSMUSP00000023050
ENSP00000216180	ENSPTRP00000049625	ENSMMUP00000021951	ENSMUSP00000043826
ENSP00000216181	ENSPTRP00000024645	ENSMMUP00000008018	ENSMUSP00000016771
ENSP00000216187	ENSPTRP00000024649	ENSMMUP00000016751	ENSMUSP00000113403
ENSP00000216211	ENSPTRP00000024978	ENSMMUP00000028837	ENSMUSP00000023070
ENSP00000216223	ENSPTRP00000024676	ENSMMUP00000007156	ENSMUSP00000127006
ENSP00000216252	ENSPTRP00000024852	ENSMMUP00000036972	ENSMUSP00000023117
ENSP00000216259	ENSPTRP00000024860	ENSMMUP00000002462	ENSMUSP00000023112
ENSP00000216264	ENSPTRP00000025025	ENSMMUP00000036906	ENSMUSP00000038203
ENSP00000216268	ENSPTRP00000025034	ENSMMUP00000024782	ENSMUSP00000035437
ENSP00000216271	ENSPTRP00000025053	ENSMMUP00000018538	ENSMUSP00000080832
ENSP00000216277	ENSPTRP00000011429	ENSMMUP00000024485	ENSMUSP00000105527
ENSP00000216286	ENSPTRP00000010754	ENSMMUP00000023941	ENSMUSP00000022340
ENSP00000216294	ENSPTRP00000010889	ENSMMUP00000022762	ENSMUSP00000021532
ENSP00000216297	ENSPTRP00000010390	ENSMMUP00000019664	ENSMUSP00000042283
ENSP00000216336	ENSPTRP00000010565	ENSMMUP00000005891	ENSMUSP00000015583
ENSP00000216361	ENSPTRP00000010586	ENSMMUP00000015109	ENSMUSP00000128127
ENSP00000216367	ENSPTRP00000010712	ENSMMUP00000005221	ENSMUSP00000021359
ENSP00000216373	ENSPTRP00000043790	ENSMMUP00000009793	ENSMUSP00000044866
ENSP00000216392	ENSPTRP00000010744	ENSMMUP00000032912	ENSMUSP00000071231
ENSP00000216410	ENSPTRP00000010769	ENSMMUP00000015194	ENSMUSP00000042860
ENSP00000216442	ENSPTRP00000010960	ENSMMUP00000028217	ENSMUSP00000021536
ENSP00000216446	ENSPTRP00000010962	ENSMMUP00000028219	ENSMUSP00000021544
ENSP00000216452	ENSPTRP00000010965	ENSMMUP00000028089	ENSMUSP00000072018
ENSP00000216455	ENSPTRP00000010840	ENSMMUP00000004676	ENSMUSP00000125548
ENSP00000216471	ENSPTRP00000041276	ENSMMUP00000001464	ENSMUSP00000126421
ENSP00000216484	ENSPTRP00000011184	ENSMMUP00000017828	ENSMUSP00000021424
ENSP00000216492	ENSPTRP00000011351	ENSMMUP00000013047	ENSMUSP00000021610
ENSP00000216540	ENSPTRP00000010999	ENSMMUP00000029493	ENSMUSP00000093229
ENSP00000216554	ENSPTRP00000011517	ENSMMUP00000007442	ENSMUSP00000126825
ENSP00000216602	ENSPTRP00000011543	ENSMMUP00000032535	ENSMUSP00000021714
ENSP00000216629	ENSPTRP00000052508	ENSMMUP00000032596	ENSMUSP00000045335
ENSP00000216733	ENSPTRP00000010462	ENSMMUP00000019362	ENSMUSP00000022813
ENSP00000216780	ENSPTRP00000010507	ENSMMUP00000028436	ENSMUSP00000038555
ENSP00000216797	ENSPTRP00000010634	ENSMMUP00000026809	ENSMUSP00000021413
ENSP00000216807	ENSPTRP00000010644	ENSMMUP00000032968	ENSMUSP00000082500
ENSP00000216832	ENSPTRP00000010673	ENSMMUP00000027668	ENSMUSP00000021381
ENSP00000216862	ENSPTRP00000052026	ENSMMUP00000019507	ENSMUSP00000047954
ENSP00000216923	ENSPTRP00000023455	ENSMMUP00000024802	ENSMUSP00000085285
ENSP00000216951	ENSPTRP00000023030	ENSMMUP00000023584	ENSMUSP00000078630
ENSP00000217026	ENSPTRP00000023202	ENSMMUP00000023843	ENSMUSP00000018005
ENSP00000217043	ENSPTRP00000023219	ENSMMUP00000029243	ENSMUSP00000105043
ENSP00000217073	ENSPTRP00000023243	ENSMMUP00000017356	ENSMUSP00000096701
ENSP00000217086	ENSPTRP00000023450	ENSMMUP00000005165	ENSMUSP00000029061
ENSP00000217131	ENSPTRP00000023534	ENSMMUP00000020183	ENSMUSP00000130519
ENSP00000217133	ENSPTRP00000023535	ENSMMUP00000017323	ENSMUSP00000016399
ENSP00000217159	ENSPTRP00000023610	ENSMMUP00000022152	ENSMUSP00000046502
ENSP00000217182	ENSPTRP00000023661	ENSMMUP00000029651	ENSMUSP00000128637
ENSP00000217188	ENSPTRP00000023666	ENSMMUP00000007969	ENSMUSP00000016498
ENSP00000217254	ENSPTRP00000022511	ENSMMUP00000028536	ENSMUSP00000105487
ENSP00000217299	ENSPTRP00000054694	ENSMMUP00000022922	ENSMUSP00000049346
ENSP00000217320	ENSPTRP00000023117	ENSMMUP00000002787	ENSMUSP00000129278
ENSP00000217381	ENSPTRP00000022970	ENSMMUP00000016694	ENSMUSP00000028991
ENSP00000217402	ENSPTRP00000022993	ENSMMUP00000010591	ENSMUSP00000036206
ENSP00000217407	ENSPTRP00000023154	ENSMMUP00000009921	ENSMUSP00000016168
ENSP00000217420	ENSPTRP00000023163	ENSMMUP00000004498	ENSMUSP00000036299
ENSP00000217429	ENSPTRP00000023170	ENSMMUP00000004507	ENSMUSP00000029183
ENSP00000217446	ENSPTRP00000023012	ENSMMUP00000023264	ENSMUSP00000076816
ENSP00000217456	ENSPTRP00000022858	ENSMMUP00000007600	ENSMUSP00000040840
ENSP00000217515	ENSPTRP00000017065	ENSMMUP00000016956	ENSMUSP00000025476
ENSP00000217800	ENSPTRP00000017055	ENSMMUP00000014312	ENSMUSP00000112563
ENSP00000218006	ENSPTRP00000038167	ENSMMUP00000017341	ENSMUSP00000044521
ENSP00000218176	ENSPTRP00000037560	ENSMMUP00000006059	ENSMUSP00000009875
ENSP00000218343	ENSPTRP00000037477	ENSMMUP00000030303	ENSMUSP00000111042
ENSP00000218548	ENSPTRP00000009734	ENSMMUP00000029767	ENSMUSP00000007340
ENSP00000218758	ENSPTRP00000017931	ENSMMUP00000003974	ENSMUSP00000127128
ENSP00000219022	ENSPTRP00000010045	ENSMMUP00000003575	ENSMUSP00000086112
ENSP00000219070	ENSPTRP00000013860	ENSMMUP00000005966	ENSMUSP00000034187
ENSP00000219091	ENSPTRP00000013127	ENSMMUP00000012412	ENSMUSP00000111178
ENSP00000219139	ENSPTRP00000014025	ENSMMUP00000023789	ENSMUSP00000034361
ENSP00000219150	ENSPTRP00000013653	ENSMMUP00000009607	ENSMUSP00000032949
ENSP00000219197	ENSPTRP00000013823	ENSMMUP00000029244	ENSMUSP00000126575
ENSP00000219240	ENSPTRP00000014234	ENSMMUP00000030689	ENSMUSP00000070303
ENSP00000219252	ENSPTRP00000013927	ENSMMUP00000026967	ENSMUSP00000034235
ENSP00000219271	ENSPTRP00000013957	ENSMMUP00000009248	ENSMUSP00000034243
ENSP00000219302	ENSPTRP00000012998	ENSMMUP00000005145	ENSMUSP00000024978
ENSP00000219313	ENSPTRP00000014246	ENSMMUP00000014563	ENSMUSP00000041968
ENSP00000219315	ENSPTRP00000013971	ENSMMUP00000019187	ENSMUSP00000034096
ENSP00000219334	ENSPTRP00000014114	ENSMMUP00000025619	ENSMUSP00000069255
ENSP00000219345	ENSPTRP00000014105	ENSMMUP00000013271	ENSMUSP00000034377
ENSP00000219368	ENSPTRP00000014259	ENSMMUP00000010986	ENSMUSP00000043597
ENSP00000219409	ENSPTRP00000053824	ENSMMUP00000000811	ENSMUSP00000025019
ENSP00000219431	ENSPTRP00000039817	ENSMMUP00000000793	ENSMUSP00000020528
ENSP00000219476	ENSPTRP00000042921	ENSMMUP00000003781	ENSMUSP00000085764
ENSP00000219481	ENSPTRP00000012875	ENSMMUP00000011176	ENSMUSP00000045621
ENSP00000219548	ENSPTRP00000012898	ENSMMUP00000002653	ENSMUSP00000040431
ENSP00000219551	ENSPTRP00000012897	ENSMMUP00000002652	ENSMUSP00000026831
ENSP00000219593	ENSPTRP00000013407	ENSMMUP00000022033	ENSMUSP00000033207
ENSP00000219596	ENSPTRP00000013131	ENSMMUP00000023620	ENSMUSP00000097795
ENSP00000219689	ENSPTRP00000013454	ENSMMUP00000012887	ENSMUSP00000040037
ENSP00000219746	ENSPTRP00000055762	ENSMMUP00000018356	ENSMUSP00000105250
ENSP00000219833	ENSPTRP00000013865	ENSMMUP00000026645	ENSMUSP00000072709
ENSP00000219837	ENSPTRP00000013377	ENSMMUP00000003638	ENSMUSP00000111984
ENSP00000219865	ENSPTRP00000011697	ENSMMUP00000025410	ENSMUSP00000032732
ENSP00000220062	ENSPTRP00000012257	ENSMMUP00000005378	ENSMUSP00000082580
ENSP00000220166	ENSPTRP00000012569	ENSMMUP00000013201	ENSMUSP00000034915
ENSP00000220325	ENSPTRP00000011887	ENSMMUP00000005127	ENSMUSP00000028755
ENSP00000220420	ENSPTRP00000058741	ENSMMUP00000033747	ENSMUSP00000028721
ENSP00000220478	ENSPTRP00000012095	ENSMMUP00000022951	ENSMUSP00000034699
ENSP00000220507	ENSPTRP00000051609	ENSMMUP00000004220	ENSMUSP00000041411
ENSP00000220509	ENSPTRP00000011838	ENSMMUP00000019091	ENSMUSP00000036915
ENSP00000220514	ENSPTRP00000011845	ENSMMUP00000016652	ENSMUSP00000115219
ENSP00000220562	ENSPTRP00000034447	ENSMMUP00000032165	ENSMUSP00000022550
ENSP00000220584	ENSPTRP00000034236	ENSMMUP00000025246	ENSMUSP00000055313
ENSP00000220592	ENSPTRP00000035263	ENSMMUP00000008225	ENSMUSP00000042207
ENSP00000220659	ENSPTRP00000034518	ENSMMUP00000004289	ENSMUSP00000033877
ENSP00000220676	ENSPTRP00000034690	ENSMMUP00000019215	ENSMUSP00000111202
ENSP00000220751	ENSPTRP00000034905	ENSMMUP00000027276	ENSMUSP00000038833
ENSP00000220764	ENSPTRP00000034909	ENSMMUP00000008760	ENSMUSP00000029877
ENSP00000220853	ENSPTRP00000035068	ENSMMUP00000025307	ENSMUSP00000022962
ENSP00000220966	ENSPTRP00000035326	ENSMMUP00000019243	ENSMUSP00000049605
ENSP00000221114	ENSPTRP00000044768	ENSMMUP00000018058	ENSMUSP00000113716
ENSP00000221166	ENSPTRP00000053218	ENSMMUP00000000856	ENSMUSP00000022638
ENSP00000221209	ENSPTRP00000034406	ENSMMUP00000032171	ENSMUSP00000022634
ENSP00000221233	ENSPTRP00000048698	ENSMMUP00000018844	ENSMUSP00000078580
ENSP00000221265	ENSPTRP00000018794	ENSMMUP00000007338	ENSMUSP00000003529
ENSP00000221327	ENSPTRP00000019079	ENSMMUP00000001596	ENSMUSP00000064611
ENSP00000221403	ENSPTRP00000019319	ENSMMUP00000005205	ENSMUSP00000011526
ENSP00000221409	ENSPTRP00000018743	ENSMMUP00000028490	ENSMUSP00000082995
ENSP00000221413	ENSPTRP00000019330	ENSMMUP00000005224	ENSMUSP00000103400
ENSP00000221418	ENSPTRP00000039737	ENSMMUP00000019584	ENSMUSP00000066092
ENSP00000221419	ENSPTRP00000018758	ENSMMUP00000006484	ENSMUSP00000134734
ENSP00000221448	ENSPTRP00000048558	ENSMMUP00000006537	ENSMUSP00000074160
ENSP00000221452	ENSPTRP00000019107	ENSMMUP00000018596	ENSMUSP00000092355
ENSP00000221455	ENSPTRP00000041717	ENSMMUP00000018597	ENSMUSP00000083205
ENSP00000221459	ENSPTRP00000019344	ENSMMUP00000031529	ENSMUSP00000003971
ENSP00000221462	ENSPTRP00000019117	ENSMMUP00000030200	ENSMUSP00000060233
ENSP00000221476	ENSPTRP00000019130	ENSMMUP00000017718	ENSMUSP00000003643
ENSP00000221480	ENSPTRP00000017673	ENSMMUP00000011027	ENSMUSP00000004686
ENSP00000221482	ENSPTRP00000059247	ENSMMUP00000013215	ENSMUSP00000089942
ENSP00000221485	ENSPTRP00000019386	ENSMMUP00000019427	ENSMUSP00000082489
ENSP00000221486	ENSPTRP00000018000	ENSMMUP00000007513	ENSMUSP00000105360
ENSP00000221494	ENSPTRP00000017387	ENSMMUP00000013218	ENSMUSP00000117160
ENSP00000221543	ENSPTRP00000019446	ENSMMUP00000015259	ENSMUSP00000048260
ENSP00000221566	ENSPTRP00000017408	ENSMMUP00000009527	ENSMUSP00000005067
ENSP00000221665	ENSPTRP00000019807	ENSMMUP00000008911	ENSMUSP00000126765
ENSP00000221671	ENSPTRP00000018170	ENSMMUP00000031766	ENSMUSP00000063244
ENSP00000221801	ENSPTRP00000018825	ENSMMUP00000029923	ENSMUSP00000037613
ENSP00000221859	ENSPTRP00000018648	ENSMMUP00000000706	ENSMUSP00000019882
ENSP00000221891	ENSPTRP00000060332	ENSMMUP00000025972	ENSMUSP00000006828
ENSP00000221922	ENSPTRP00000060815	ENSMMUP00000004103	ENSMUSP00000114088
ENSP00000221930	ENSPTRP00000018930	ENSMMUP00000031221	ENSMUSP00000002678
ENSP00000222033	ENSPTRP00000017574	ENSMMUP00000016151	ENSMUSP00000059715
ENSP00000222115	ENSPTRP00000019566	ENSMMUP00000017144	ENSMUSP00000003762
ENSP00000222122	ENSPTRP00000019293	ENSMMUP00000029172	ENSMUSP00000079693
ENSP00000222145	ENSPTRP00000019302	ENSMMUP00000024219	ENSMUSP00000062429
ENSP00000222157	ENSPTRP00000019305	ENSMMUP00000031540	ENSMUSP00000033099
ENSP00000222212	ENSPTRP00000019652	ENSMMUP00000010460	ENSMUSP00000090567
ENSP00000222214	ENSPTRP00000018006	ENSMMUP00000031790	ENSMUSP00000003907
ENSP00000222248	ENSPTRP00000018238	ENSMMUP00000031751	ENSMUSP00000000809
ENSP00000222249	ENSPTRP00000018240	ENSMMUP00000009708	ENSMUSP00000105708
ENSP00000222254	ENSPTRP00000018245	ENSMMUP00000004228	ENSMUSP00000034296
ENSP00000222256	ENSPTRP00000018250	ENSMMUP00000006653	ENSMUSP00000105719
ENSP00000222284	ENSPTRP00000018571	ENSMMUP00000001135	ENSMUSP00000006478
ENSP00000222286	ENSPTRP00000018570	ENSMMUP00000001132	ENSMUSP00000075954
ENSP00000222305	ENSPTRP00000018552	ENSMMUP00000014798	ENSMUSP00000132256
ENSP00000222329	ENSPTRP00000046091	ENSMMUP00000019163	ENSMUSP00000041912
ENSP00000222345	ENSPTRP00000018707	ENSMMUP00000004656	ENSMUSP00000082965
ENSP00000222374	ENSPTRP00000048649	ENSMMUP00000006133	ENSMUSP00000066880
ENSP00000222482	ENSPTRP00000033733	ENSMMUP00000025457	ENSMUSP00000048558
ENSP00000222511	ENSPTRP00000033161	ENSMMUP00000031141	ENSMUSP00000111101
ENSP00000222543	ENSPTRP00000033200	ENSMMUP00000027091	ENSMUSP00000031674
ENSP00000222567	ENSPTRP00000032393	ENSMMUP00000012575	ENSMUSP00000020877
ENSP00000222573	ENSPTRP00000032396	ENSMMUP00000009055	ENSMUSP00000026360
ENSP00000222584	ENSPTRP00000032404	ENSMMUP00000028550	ENSMUSP00000026367
ENSP00000222598	ENSPTRP00000033230	ENSMMUP00000019575	ENSMUSP00000052559
ENSP00000222693	ENSPTRP00000060846	ENSMMUP00000018554	ENSMUSP00000000058
ENSP00000222718	ENSPTRP00000032491	ENSMMUP00000016832	ENSMUSP00000014848
ENSP00000222726	ENSPTRP00000032498	ENSMMUP00000017686	ENSMUSP00000039012
ENSP00000222728	ENSPTRP00000059919	ENSMMUP00000017688	ENSMUSP00000058755
ENSP00000222803	ENSPTRP00000032523	ENSMMUP00000016447	ENSMUSP00000046070
ENSP00000222812	ENSPTRP00000032951	ENSMMUP00000019114	ENSMUSP00000005509
ENSP00000222823	ENSPTRP00000032533	ENSMMUP00000016473	ENSMUSP00000130487
ENSP00000222990	ENSPTRP00000032199	ENSMMUP00000029065	ENSMUSP00000031539
ENSP00000223023	ENSPTRP00000033635	ENSMMUP00000015154	ENSMUSP00000031695
ENSP00000223061	ENSPTRP00000033377	ENSMMUP00000003938	ENSMUSP00000057002
ENSP00000223073	ENSPTRP00000033659	ENSMMUP00000009511	ENSMUSP00000007993
ENSP00000223208	ENSPTRP00000033740	ENSMMUP00000012426	ENSMUSP00000031810
ENSP00000223357	ENSPTRP00000032687	ENSMMUP00000003252	ENSMUSP00000099987
ENSP00000223366	ENSPTRP00000043519	ENSMMUP00000003260	ENSMUSP00000099984
ENSP00000223459	ENSPTRP00000013684	ENSMMUP00000001488	ENSMUSP00000101907
ENSP00000223500	ENSPTRP00000035664	ENSMMUP00000026530	ENSMUSP00000030128
ENSP00000223528	ENSPTRP00000036262	ENSMMUP00000003593	ENSMUSP00000114699
ENSP00000223608	ENSPTRP00000049094	ENSMMUP00000000933	ENSMUSP00000103234
ENSP00000223642	ENSPTRP00000036418	ENSMMUP00000026497	ENSMUSP00000028233
ENSP00000223795	ENSPTRP00000036376	ENSMMUP00000006789	ENSMUSP00000030047
ENSP00000223864	ENSPTRP00000035502	ENSMMUP00000008147	ENSMUSP00000016639
ENSP00000224167	ENSPTRP00000036962	ENSMMUP00000028227	ENSMUSP00000015234
ENSP00000224337	ENSPTRP00000004883	ENSMMUP00000011392	ENSMUSP00000057844
ENSP00000224600	ENSPTRP00000004259	ENSMMUP00000015625	ENSMUSP00000040249
ENSP00000224605	ENSPTRP00000041878	ENSMMUP00000015630	ENSMUSP00000022512
ENSP00000224652	ENSPTRP00000005312	ENSMMUP00000028443	ENSMUSP00000043365
ENSP00000224764	ENSPTRP00000004727	ENSMMUP00000015551	ENSMUSP00000035900
ENSP00000224807	ENSPTRP00000005039	ENSMMUP00000029783	ENSMUSP00000059419
ENSP00000225174	ENSPTRP00000004647	ENSMMUP00000004252	ENSMUSP00000022419
ENSP00000225235	ENSPTRP00000004847	ENSMMUP00000019148	ENSMUSP00000037884
ENSP00000225276	ENSPTRP00000054178	ENSMMUP00000029316	ENSMUSP00000078501
ENSP00000225296	ENSPTRP00000014730	ENSMMUP00000008672	ENSMUSP00000038018
ENSP00000225371	ENSPTRP00000016038	ENSMMUP00000015706	ENSMUSP00000050497
ENSP00000225387	ENSPTRP00000015273	ENSMMUP00000016888	ENSMUSP00000077693
ENSP00000225388	ENSPTRP00000015274	ENSMMUP00000016889	ENSMUSP00000049412
ENSP00000225396	ENSPTRP00000015434	ENSMMUP00000028849	ENSMUSP00000103735
ENSP00000225402	ENSPTRP00000015430	ENSMMUP00000028534	ENSMUSP00000018841
ENSP00000225430	ENSPTRP00000015480	ENSMMUP00000000400	ENSMUSP00000017548
ENSP00000225504	ENSPTRP00000016051	ENSMMUP00000009950	ENSMUSP00000091487
ENSP00000225512	ENSPTRP00000015851	ENSMMUP00000027394	ENSMUSP00000000127
ENSP00000225519	ENSPTRP00000014627	ENSMMUP00000030791	ENSMUSP00000006105
ENSP00000225538	ENSPTRP00000014652	ENSMMUP00000010823	ENSMUSP00000021141
ENSP00000225573	ENSPTRP00000015884	ENSMMUP00000004433	ENSMUSP00000018803
ENSP00000225665	ENSPTRP00000014704	ENSMMUP00000003713	ENSMUSP00000014750
ENSP00000225688	ENSPTRP00000015056	ENSMMUP00000008551	ENSMUSP00000051959
ENSP00000225698	ENSPTRP00000014729	ENSMMUP00000008669	ENSMUSP00000077612
ENSP00000225728	ENSPTRP00000014753	ENSMMUP00000005051	ENSMUSP00000021157
ENSP00000225729	ENSPTRP00000015076	ENSMMUP00000028202	ENSMUSP00000018568
ENSP00000225737	ENSPTRP00000015149	ENSMMUP00000035109	ENSMUSP00000099710
ENSP00000225893	ENSPTRP00000015442	ENSMMUP00000004573	ENSMUSP00000021016
ENSP00000225899	ENSPTRP00000015610	ENSMMUP00000024525	ENSMUSP00000103042
ENSP00000225916	ENSPTRP00000015659	ENSMMUP00000019373	ENSMUSP00000098017
ENSP00000225927	ENSPTRP00000015676	ENSMMUP00000012278	ENSMUSP00000001802
ENSP00000225941	ENSPTRP00000015922	ENSMMUP00000003273	ENSMUSP00000061893
ENSP00000225964	ENSPTRP00000015952	ENSMMUP00000001955	ENSMUSP00000001547
ENSP00000225983	ENSPTRP00000015756	ENSMMUP00000008945	ENSMUSP00000008999
ENSP00000226004	ENSPTRP00000060747	ENSMMUP00000003147	ENSMUSP00000102791
ENSP00000226067	ENSPTRP00000016011	ENSMMUP00000029792	ENSMUSP00000004051
ENSP00000226094	ENSPTRP00000052772	ENSMMUP00000002934	ENSMUSP00000020938
ENSP00000226193	ENSPTRP00000014928	ENSMMUP00000023775	ENSMUSP00000021290
ENSP00000226207	ENSPTRP00000014942	ENSMMUP00000012792	ENSMUSP00000117569
ENSP00000226209	ENSPTRP00000014947	ENSMMUP00000026432	ENSMUSP00000007301
ENSP00000226218	ENSPTRP00000015217	ENSMMUP00000025171	ENSMUSP00000017488
ENSP00000226230	ENSPTRP00000015206	ENSMMUP00000025160	ENSMUSP00000099532
ENSP00000226247	ENSPTRP00000015225	ENSMMUP00000028938	ENSMUSP00000103929
ENSP00000226279	ENSPTRP00000027436	ENSMMUP00000020061	ENSMUSP00000030964
ENSP00000226284	ENSPTRP00000027934	ENSMMUP00000014544	ENSMUSP00000031246
ENSP00000226299	ENSPTRP00000027448	ENSMMUP00000007569	ENSMUSP00000040222
ENSP00000226355	ENSPTRP00000027766	ENSMMUP00000005107	ENSMUSP00000128923
ENSP00000226359	ENSPTRP00000027765	ENSMMUP00000005106	ENSMUSP00000041006
ENSP00000226382	ENSPTRP00000027552	ENSMMUP00000010264	ENSMUSP00000012664
ENSP00000226413	ENSPTRP00000027689	ENSMMUP00000005039	ENSMUSP00000031172
ENSP00000226432	ENSPTRP00000027610	ENSMMUP00000019307	ENSMUSP00000031040
ENSP00000226444	ENSPTRP00000027719	ENSMMUP00000006204	ENSMUSP00000031201
ENSP00000226574	ENSPTRP00000028033	ENSMMUP00000034946	ENSMUSP00000128345
ENSP00000226578	ENSPTRP00000028038	ENSMMUP00000004987	ENSMUSP00000029814
ENSP00000227135	ENSPTRP00000007569	ENSMMUP00000011119	ENSMUSP00000002013
ENSP00000227155	ENSPTRP00000006129	ENSMMUP00000025317	ENSMUSP00000028644
ENSP00000227163	ENSPTRP00000006192	ENSMMUP00000020473	ENSMUSP00000002180
ENSP00000227266	ENSPTRP00000007145	ENSMMUP00000029147	ENSMUSP00000032779
ENSP00000227348	ENSPTRP00000047602	ENSMMUP00000003909	ENSMUSP00000034519
ENSP00000227349	ENSPTRP00000007537	ENSMMUP00000020654	ENSMUSP00000034521
ENSP00000227474	ENSPTRP00000007600	ENSMMUP00000010016	ENSMUSP00000034615
ENSP00000227507	ENSPTRP00000006874	ENSMMUP00000003165	ENSMUSP00000091495
ENSP00000227524	ENSPTRP00000006406	ENSMMUP00000019079	ENSMUSP00000025642
ENSP00000227638	ENSPTRP00000007193	ENSMMUP00000006005	ENSMUSP00000126405
ENSP00000227665	ENSPTRP00000007401	ENSMMUP00000026701	ENSMUSP00000034584
ENSP00000227752	ENSPTRP00000007427	ENSMMUP00000010012	ENSMUSP00000034594
ENSP00000227756	ENSPTRP00000005875	ENSMMUP00000006347	ENSMUSP00000043636
ENSP00000227758	ENSPTRP00000007251	ENSMMUP00000004536	ENSMUSP00000091422
ENSP00000227868	ENSPTRP00000048167	ENSMMUP00000008498	ENSMUSP00000011058
ENSP00000228251	ENSPTRP00000008009	ENSMMUP00000029562	ENSMUSP00000032309
ENSP00000228280	ENSPTRP00000008974	ENSMMUP00000006006	ENSMUSP00000100920
ENSP00000228284	ENSPTRP00000009168	ENSMMUP00000022530	ENSMUSP00000019118
ENSP00000228437	ENSPTRP00000009163	ENSMMUP00000020397	ENSMUSP00000041942
ENSP00000228463	ENSPTRP00000057949	ENSMMUP00000038696	ENSMUSP00000098436
ENSP00000228506	ENSPTRP00000009408	ENSMMUP00000000258	ENSMUSP00000107749
ENSP00000228567	ENSPTRP00000050161	ENSMMUP00000014038	ENSMUSP00000029441
ENSP00000228606	ENSPTRP00000008760	ENSMMUP00000029155	ENSMUSP00000130005
ENSP00000228641	ENSPTRP00000008936	ENSMMUP00000015313	ENSMUSP00000047529
ENSP00000228644	ENSPTRP00000008937	ENSMMUP00000015315	ENSMUSP00000000445
ENSP00000228682	ENSPTRP00000008727	ENSMMUP00000029053	ENSMUSP00000026474
ENSP00000228705	ENSPTRP00000008787	ENSMMUP00000015670	ENSMUSP00000066561
ENSP00000228740	ENSPTRP00000009041	ENSMMUP00000012199	ENSMUSP00000016033
ENSP00000228741	ENSPTRP00000009042	ENSMMUP00000023855	ENSMUSP00000008542
ENSP00000228799	ENSPTRP00000007752	ENSMMUP00000009733	ENSMUSP00000132077
ENSP00000228850	ENSPTRP00000007789	ENSMMUP00000027397	ENSMUSP00000093091
ENSP00000228862	ENSPTRP00000008040	ENSMMUP00000024439	ENSMUSP00000080017
ENSP00000228865	ENSPTRP00000008042	ENSMMUP00000008780	ENSMUSP00000035304
ENSP00000228887	ENSPTRP00000008049	ENSMMUP00000040185	ENSMUSP00000032327
ENSP00000228922	ENSPTRP00000059538	ENSMMUP00000020953	ENSMUSP00000024470
ENSP00000228928	ENSPTRP00000009296	ENSMMUP00000003602	ENSMUSP00000035588
ENSP00000228929	ENSPTRP00000060497	ENSMMUP00000023669	ENSMUSP00000074142
ENSP00000229002	ENSPTRP00000008090	ENSMMUP00000001273	ENSMUSP00000131303
ENSP00000229030	ENSPTRP00000009579	ENSMMUP00000009070	ENSMUSP00000114114
ENSP00000229088	ENSPTRP00000050394	ENSMMUP00000004247	ENSMUSP00000070488
ENSP00000229135	ENSPTRP00000008822	ENSMMUP00000025266	ENSMUSP00000063800
ENSP00000229179	ENSPTRP00000008831	ENSMMUP00000018631	ENSMUSP00000063590
ENSP00000229243	ENSPTRP00000007831	ENSMMUP00000022339	ENSMUSP00000085632
ENSP00000229264	ENSPTRP00000045189	ENSMMUP00000006868	ENSMUSP00000024206
ENSP00000229266	ENSPTRP00000009103	ENSMMUP00000027473	ENSMUSP00000112708
ENSP00000229268	ENSPTRP00000050509	ENSMMUP00000006871	ENSMUSP00000041299
ENSP00000229281	ENSPTRP00000007862	ENSMMUP00000013341	ENSMUSP00000004389
ENSP00000229314	ENSPTRP00000008124	ENSMMUP00000014233	ENSMUSP00000032372
ENSP00000229328	ENSPTRP00000009369	ENSMMUP00000026113	ENSMUSP00000031486
ENSP00000229335	ENSPTRP00000007919	ENSMMUP00000025153	ENSMUSP00000040524
ENSP00000229390	ENSPTRP00000009392	ENSMMUP00000021674	ENSMUSP00000031513
ENSP00000229395	ENSPTRP00000008165	ENSMMUP00000008526	ENSMUSP00000107292
ENSP00000229416	ENSPTRP00000031249	ENSMMUP00000011388	ENSMUSP00000034905
ENSP00000229554	ENSPTRP00000049685	ENSMMUP00000002402	ENSMUSP00000131647
ENSP00000229595	ENSPTRP00000031677	ENSMMUP00000011179	ENSMUSP00000020004
ENSP00000229633	ENSPTRP00000031713	ENSMMUP00000005744	ENSMUSP00000125552
ENSP00000229729	ENSPTRP00000030709	ENSMMUP00000028586	ENSMUSP00000131688
ENSP00000229769	ENSPTRP00000030890	ENSMMUP00000020910	ENSMUSP00000007714
ENSP00000229771	ENSPTRP00000030898	ENSMMUP00000006708	ENSMUSP00000049070
ENSP00000229794	ENSPTRP00000030915	ENSMMUP00000011071	ENSMUSP00000061958
ENSP00000229829	ENSPTRP00000030784	ENSMMUP00000020656	ENSMUSP00000025192
ENSP00000229854	ENSPTRP00000031227	ENSMMUP00000027843	ENSMUSP00000059192
ENSP00000229971	ENSPTRP00000031493	ENSMMUP00000002226	ENSMUSP00000042219
ENSP00000230036	ENSPTRP00000030352	ENSMMUP00000034358	ENSMUSP00000021773
ENSP00000230053	ENSPTRP00000031329	ENSMMUP00000023115	ENSMUSP00000066582
ENSP00000230085	ENSPTRP00000031552	ENSMMUP00000026798	ENSMUSP00000019939
ENSP00000230099	ENSPTRP00000030382	ENSMMUP00000031243	ENSMUSP00000073709
ENSP00000230301	ENSPTRP00000032082	ENSMMUP00000032933	ENSMUSP00000024650
ENSP00000230321	ENSPTRP00000031025	ENSMMUP00000033709	ENSMUSP00000069915
ENSP00000230340	ENSPTRP00000031035	ENSMMUP00000005895	ENSMUSP00000024783
ENSP00000230361	ENSPTRP00000031040	ENSMMUP00000005331	ENSMUSP00000126799
ENSP00000230381	ENSPTRP00000031049	ENSMMUP00000007500	ENSMUSP00000024773
ENSP00000230449	ENSPTRP00000030163	ENSMMUP00000031011	ENSMUSP00000021785
ENSP00000230461	ENSPTRP00000031372	ENSMMUP00000025327	ENSMUSP00000034878
ENSP00000230538	ENSPTRP00000031624	ENSMMUP00000018124	ENSMUSP00000019992
ENSP00000230565	ENSPTRP00000031158	ENSMMUP00000025289	ENSMUSP00000122767
ENSP00000230582	ENSPTRP00000030435	ENSMMUP00000022383	ENSMUSP00000006341
ENSP00000230588	ENSPTRP00000031170	ENSMMUP00000030283	ENSMUSP00000024707
ENSP00000230640	ENSPTRP00000028912	ENSMMUP00000013605	ENSMUSP00000022281
ENSP00000230658	ENSPTRP00000028882	ENSMMUP00000005313	ENSMUSP00000044879
ENSP00000230771	ENSPTRP00000029619	ENSMMUP00000005974	ENSMUSP00000117231
ENSP00000230792	ENSPTRP00000029297	ENSMMUP00000022689	ENSMUSP00000025065
ENSP00000230993	ENSPTRP00000029596	ENSMMUP00000004965	ENSMUSP00000111358
ENSP00000231004	ENSPTRP00000029376	ENSMMUP00000027641	ENSMUSP00000129247
ENSP00000231021	ENSPTRP00000028744	ENSMMUP00000026100	ENSMUSP00000026432
ENSP00000231061	ENSPTRP00000029789	ENSMMUP00000002459	ENSMUSP00000018737
ENSP00000231121	ENSPTRP00000029803	ENSMMUP00000013920	ENSMUSP00000046999
ENSP00000231130	ENSPTRP00000029632	ENSMMUP00000019139	ENSMUSP00000059180
ENSP00000231173	ENSPTRP00000029640	ENSMMUP00000033994	ENSMUSP00000095214
ENSP00000231198	ENSPTRP00000029849	ENSMMUP00000002376	ENSMUSP00000011398
ENSP00000231228	ENSPTRP00000029869	ENSMMUP00000028574	ENSMUSP00000099860
ENSP00000231368	ENSPTRP00000048151	ENSMMUP00000024398	ENSMUSP00000036998
ENSP00000231420	ENSPTRP00000028785	ENSMMUP00000008293	ENSMUSP00000022858
ENSP00000231461	ENSPTRP00000029282	ENSMMUP00000017219	ENSMUSP00000043477
ENSP00000231484	ENSPTRP00000029663	ENSMMUP00000008280	ENSMUSP00000025311
ENSP00000231498	ENSPTRP00000028814	ENSMMUP00000000943	ENSMUSP00000022742
ENSP00000231509	ENSPTRP00000029679	ENSMMUP00000033941	ENSMUSP00000095199
ENSP00000231524	ENSPTRP00000028985	ENSMMUP00000021701	ENSMUSP00000022225
ENSP00000231706	ENSPTRP00000026872	ENSMMUP00000018385	ENSMUSP00000088803
ENSP00000231721	ENSPTRP00000025902	ENSMMUP00000024830	ENSMUSP00000087643
ENSP00000231749	ENSPTRP00000041014	ENSMMUP00000009196	ENSMUSP00000010188
ENSP00000231751	ENSPTRP00000025602	ENSMMUP00000018727	ENSMUSP00000035077
ENSP00000231887	ENSPTRP00000027013	ENSMMUP00000007317	ENSMUSP00000023559
ENSP00000231948	ENSPTRP00000051622	ENSMMUP00000023638	ENSMUSP00000061604
ENSP00000232003	ENSPTRP00000027038	ENSMMUP00000024880	ENSMUSP00000023590
ENSP00000232014	ENSPTRP00000027058	ENSMMUP00000012059	ENSMUSP00000023151
ENSP00000232219	ENSPTRP00000026627	ENSMMUP00000000392	ENSMUSP00000059749
ENSP00000232375	ENSPTRP00000025688	ENSMMUP00000000795	ENSMUSP00000057197
ENSP00000232501	ENSPTRP00000025828	ENSMMUP00000009211	ENSMUSP00000010201
ENSP00000232603	ENSPTRP00000026227	ENSMMUP00000018250	ENSMUSP00000023330
ENSP00000232607	ENSPTRP00000026399	ENSMMUP00000039848	ENSMUSP00000023510
ENSP00000232888	ENSPTRP00000025858	ENSMMUP00000004862	ENSMUSP00000038580
ENSP00000232905	ENSPTRP00000025478	ENSMMUP00000023285	ENSMUSP00000007139
ENSP00000232978	ENSPTRP00000025506	ENSMMUP00000027970	ENSMUSP00000128472
ENSP00000233025	ENSPTRP00000025933	ENSMMUP00000022863	ENSMUSP00000123969
ENSP00000233055	ENSPTRP00000022180	ENSMMUP00000008097	ENSMUSP00000109142
ENSP00000233078	ENSPTRP00000049161	ENSMMUP00000004067	ENSMUSP00000089958
ENSP00000233084	ENSPTRP00000020060	ENSMMUP00000030854	ENSMUSP00000065987
ENSP00000233099	ENSPTRP00000020315	ENSMMUP00000019601	ENSMUSP00000094882
ENSP00000233121	ENSPTRP00000020180	ENSMMUP00000025936	ENSMUSP00000031058
ENSP00000233156	ENSPTRP00000021752	ENSMMUP00000012353	ENSMUSP00000107347
ENSP00000233242	ENSPTRP00000052150	ENSMMUP00000010112	ENSMUSP00000036044
ENSP00000233336	ENSPTRP00000021181	ENSMMUP00000012380	ENSMUSP00000046883
ENSP00000233468	ENSPTRP00000020111	ENSMMUP00000001714	ENSMUSP00000043662
ENSP00000233535	ENSPTRP00000020201	ENSMMUP00000013446	ENSMUSP00000031037
ENSP00000233575	ENSPTRP00000020212	ENSMMUP00000010866	ENSMUSP00000031029
ENSP00000233607	ENSPTRP00000017343	ENSMMUP00000004073	ENSMUSP00000100996
ENSP00000233616	ENSPTRP00000020746	ENSMMUP00000003668	ENSMUSP00000032114
ENSP00000233630	ENSPTRP00000020755	ENSMMUP00000002830	ENSMUSP00000130614
ENSP00000233668	ENSPTRP00000020765	ENSMMUP00000002852	ENSMUSP00000087079
ENSP00000233710	ENSPTRP00000022015	ENSMMUP00000013785	ENSMUSP00000027153
ENSP00000233712	ENSPTRP00000020774	ENSMMUP00000008845	ENSMUSP00000037422
ENSP00000233714	ENSPTRP00000022021	ENSMMUP00000013789	ENSMUSP00000109612
ENSP00000233809	ENSPTRP00000022056	ENSMMUP00000024923	ENSMUSP00000046610
ENSP00000233813	ENSPTRP00000022058	ENSMMUP00000024925	ENSMUSP00000027377
ENSP00000233838	ENSPTRP00000020816	ENSMMUP00000005925	ENSMUSP00000070109
ENSP00000233840	ENSPTRP00000022310	ENSMMUP00000002213	ENSMUSP00000131409
ENSP00000233944	ENSPTRP00000022095	ENSMMUP00000025110	ENSMUSP00000080342
ENSP00000233969	ENSPTRP00000021080	ENSMMUP00000005571	ENSMUSP00000027231
ENSP00000234142	ENSPTRP00000016851	ENSMMUP00000026654	ENSMUSP00000044454
ENSP00000234170	ENSPTRP00000020326	ENSMMUP00000021589	ENSMUSP00000024885
ENSP00000234195	ENSPTRP00000055768	ENSMMUP00000018327	ENSMUSP00000044543
ENSP00000234198	ENSPTRP00000021601	ENSMMUP00000023156	ENSMUSP00000024159
ENSP00000234256	ENSPTRP00000020582	ENSMMUP00000013455	ENSMUSP00000105223
ENSP00000234313	ENSPTRP00000020612	ENSMMUP00000012055	ENSMUSP00000099945
ENSP00000234371	ENSPTRP00000017292	ENSMMUP00000012668	ENSMUSP00000040516
ENSP00000234392	ENSPTRP00000020663	ENSMMUP00000002786	ENSMUSP00000035976
ENSP00000234420	ENSPTRP00000020434	ENSMMUP00000030085	ENSMUSP00000005503
ENSP00000234453	ENSPTRP00000021689	ENSMMUP00000002920	ENSMUSP00000107551
ENSP00000234701	ENSPTRP00000001593	ENSMMUP00000008987	ENSMUSP00000029919
ENSP00000234739	ENSPTRP00000002077	ENSMMUP00000022067	ENSMUSP00000131692
ENSP00000234831	ENSPTRP00000001317	ENSMMUP00000040128	ENSMUSP00000030361
ENSP00000234961	ENSPTRP00000000764	ENSMMUP00000012292	ENSMUSP00000050077
ENSP00000235090	ENSPTRP00000001898	ENSMMUP00000004415	ENSMUSP00000010278
ENSP00000235180	ENSPTRP00000043508	ENSMMUP00000006618	ENSMUSP00000101700
ENSP00000235307	ENSPTRP00000051422	ENSMMUP00000007146	ENSMUSP00000036406
ENSP00000235329	ENSPTRP00000000305	ENSMMUP00000030869	ENSMUSP00000101340
ENSP00000235332	ENSPTRP00000000306	ENSMMUP00000040597	ENSMUSP00000113897
ENSP00000235372	ENSPTRP00000059740	ENSMMUP00000040589	ENSMUSP00000101404
ENSP00000235521	ENSPTRP00000002004	ENSMMUP00000012129	ENSMUSP00000004343
ENSP00000236137	ENSPTRP00000002760	ENSMMUP00000017127	ENSMUSP00000037561
ENSP00000236147	ENSPTRP00000002764	ENSMMUP00000021783	ENSMUSP00000125869
ENSP00000236192	ENSPTRP00000002799	ENSMMUP00000030541	ENSMUSP00000116376
ENSP00000236495	ENSPTRP00000001235	ENSMMUP00000009916	ENSMUSP00000099782
ENSP00000236709	ENSPTRP00000026601	ENSMMUP00000013272	ENSMUSP00000045629
ENSP00000236826	ENSPTRP00000007258	ENSMMUP00000005982	ENSMUSP00000018765
ENSP00000236877	ENSPTRP00000019235	ENSMMUP00000019314	ENSMUSP00000128926
ENSP00000236925	ENSPTRP00000003044	ENSMMUP00000016024	ENSMUSP00000041920
ENSP00000236959	ENSPTRP00000041425	ENSMMUP00000016168	ENSMUSP00000027384
ENSP00000237172	ENSPTRP00000031373	ENSMMUP00000025330	ENSMUSP00000091329
ENSP00000237201	ENSPTRP00000031451	ENSMMUP00000006557	ENSMUSP00000029927
ENSP00000237264	ENSPTRP00000031788	ENSMMUP00000030185	ENSMUSP00000090338
ENSP00000237281	ENSPTRP00000031882	ENSMMUP00000028887	ENSMUSP00000117687
ENSP00000237283	ENSPTRP00000031859	ENSMMUP00000007091	ENSMUSP00000019944
ENSP00000237289	ENSPTRP00000031827	ENSMMUP00000011633	ENSMUSP00000101167
ENSP00000237316	ENSPTRP00000031786	ENSMMUP00000003839	ENSMUSP00000053178
ENSP00000237530	ENSPTRP00000054577	ENSMMUP00000037885	ENSMUSP00000112081
ENSP00000237536	ENSPTRP00000023115	ENSMMUP00000007368	ENSMUSP00000066556
ENSP00000237596	ENSPTRP00000027941	ENSMMUP00000011535	ENSMUSP00000084041
ENSP00000237642	ENSPTRP00000027816	ENSMMUP00000027518	ENSMUSP00000054322
ENSP00000237654	ENSPTRP00000027826	ENSMMUP00000026161	ENSMUSP00000050189
ENSP00000238018	ENSPTRP00000045811	ENSMMUP00000025231	ENSMUSP00000084882
ENSP00000238081	ENSPTRP00000020019	ENSMMUP00000034863	ENSMUSP00000123605
ENSP00000238112	ENSPTRP00000020015	ENSMMUP00000023711	ENSMUSP00000068148
ENSP00000238146	ENSPTRP00000009525	ENSMMUP00000017310	ENSMUSP00000070279
ENSP00000238156	ENSPTRP00000049809	ENSMMUP00000012076	ENSMUSP00000038075
ENSP00000238379	ENSPTRP00000049052	ENSMMUP00000009420	ENSMUSP00000036337
ENSP00000238497	ENSPTRP00000017128	ENSMMUP00000027894	ENSMUSP00000092230
ENSP00000238558	ENSPTRP00000011401	ENSMMUP00000030370	ENSMUSP00000021513
ENSP00000238561	ENSPTRP00000011191	ENSMMUP00000031104	ENSMUSP00000127254
ENSP00000238616	ENSPTRP00000011128	ENSMMUP00000019885	ENSMUSP00000049056
ENSP00000238628	ENSPTRP00000011153	ENSMMUP00000015835	ENSMUSP00000061891
ENSP00000238647	ENSPTRP00000052559	ENSMMUP00000012987	ENSMUSP00000041070
ENSP00000238682	ENSPTRP00000011150	ENSMMUP00000015831	ENSMUSP00000003687
ENSP00000238699	ENSPTRP00000011298	ENSMMUP00000029462	ENSMUSP00000057510
ENSP00000238714	ENSPTRP00000020528	ENSMMUP00000036536	ENSMUSP00000020513
ENSP00000238875	ENSPTRP00000020578	ENSMMUP00000013403	ENSMUSP00000044342
ENSP00000238892	ENSPTRP00000020421	ENSMMUP00000007119	ENSMUSP00000124994
ENSP00000238936	ENSPTRP00000005099	ENSMMUP00000015667	ENSMUSP00000084189
ENSP00000238994	ENSPTRP00000060689	ENSMMUP00000000334	ENSMUSP00000084578
ENSP00000239032	ENSPTRP00000005264	ENSMMUP00000021490	ENSMUSP00000063114
ENSP00000239151	ENSPTRP00000015904	ENSMMUP00000027460	ENSMUSP00000035423
ENSP00000239223	ENSPTRP00000029948	ENSMMUP00000011592	ENSMUSP00000025025
ENSP00000239367	ENSPTRP00000031912	ENSMMUP00000012866	ENSMUSP00000019931
ENSP00000239440	ENSPTRP00000029657	ENSMMUP00000000634	ENSMUSP00000035662
ENSP00000239446	ENSPTRP00000047955	ENSMMUP00000033995	ENSMUSP00000052113
ENSP00000239461	ENSPTRP00000002776	ENSMMUP00000009800	ENSMUSP00000027878
ENSP00000239462	ENSPTRP00000002840	ENSMMUP00000000733	ENSMUSP00000039452
ENSP00000239849	ENSPTRP00000009919	ENSMMUP00000023500	ENSMUSP00000022592
ENSP00000239882	ENSPTRP00000009892	ENSMMUP00000010348	ENSMUSP00000106459
ENSP00000239891	ENSPTRP00000009856	ENSMMUP00000004782	ENSMUSP00000035879
ENSP00000239926	ENSPTRP00000048013	ENSMMUP00000021479	ENSMUSP00000025349
ENSP00000240093	ENSPTRP00000034445	ENSMMUP00000009835	ENSMUSP00000115325
ENSP00000240100	ENSPTRP00000034454	ENSMMUP00000010601	ENSMUSP00000033930
ENSP00000240123	ENSPTRP00000034356	ENSMMUP00000018971	ENSMUSP00000022682
ENSP00000240285	ENSPTRP00000034818	ENSMMUP00000006811	ENSMUSP00000027053
ENSP00000240306	ENSPTRP00000015939	ENSMMUP00000023235	ENSMUSP00000021241
ENSP00000240316	ENSPTRP00000016022	ENSMMUP00000012158	ENSMUSP00000103530
ENSP00000240328	ENSPTRP00000016104	ENSMMUP00000012907	ENSMUSP00000000095
ENSP00000240364	ENSPTRP00000015933	ENSMMUP00000011634	ENSMUSP00000049162
ENSP00000240423	ENSPTRP00000020963	ENSMMUP00000030631	ENSMUSP00000106017
ENSP00000240488	ENSPTRP00000028369	ENSMMUP00000006548	ENSMUSP00000048262
ENSP00000240587	ENSPTRP00000018471	ENSMMUP00000018434	ENSMUSP00000021641
ENSP00000240618	ENSPTRP00000007992	ENSMMUP00000024062	ENSMUSP00000032252
ENSP00000240651	ENSPTRP00000008120	ENSMMUP00000040114	ENSMUSP00000036394
ENSP00000240662	ENSPTRP00000008130	ENSMMUP00000027387	ENSMUSP00000032374
ENSP00000241014	ENSPTRP00000006140	ENSMMUP00000003307	ENSMUSP00000050773
ENSP00000241041	ENSPTRP00000006141	ENSMMUP00000011645	ENSMUSP00000028650
ENSP00000241051	ENSPTRP00000006047	ENSMMUP00000003412	ENSMUSP00000028595
ENSP00000241052	ENSPTRP00000006074	ENSMMUP00000003264	ENSMUSP00000028610
ENSP00000241125	ENSPTRP00000009694	ENSMMUP00000013791	ENSMUSP00000059587
ENSP00000241256	ENSPTRP00000026893	ENSMMUP00000005608	ENSMUSP00000061153
ENSP00000241261	ENSPTRP00000044016	ENSMMUP00000038711	ENSMUSP00000040271
ENSP00000241274	ENSPTRP00000026832	ENSMMUP00000014471	ENSMUSP00000088561
ENSP00000241305	ENSPTRP00000050128	ENSMMUP00000026774	ENSMUSP00000033149
ENSP00000241436	ENSPTRP00000046606	ENSMMUP00000034471	ENSMUSP00000022172
ENSP00000241502	ENSPTRP00000027177	ENSMMUP00000008706	ENSMUSP00000023489
ENSP00000241600	ENSPTRP00000036872	ENSMMUP00000040149	ENSMUSP00000036725
ENSP00000242044	ENSPTRP00000032385	ENSMMUP00000035127	ENSMUSP00000038430
ENSP00000242108	ENSPTRP00000032600	ENSMMUP00000014023	ENSMUSP00000047083
ENSP00000242208	ENSPTRP00000032655	ENSMMUP00000018708	ENSMUSP00000047894
ENSP00000242317	ENSPTRP00000035712	ENSMMUP00000027346	ENSMUSP00000100028
ENSP00000242375	ENSPTRP00000033814	ENSMMUP00000007164	ENSMUSP00000048830
ENSP00000242462	ENSPTRP00000060199	ENSMMUP00000011740	ENSMUSP00000054054
ENSP00000242465	ENSPTRP00000004433	ENSMMUP00000005481	ENSMUSP00000020271
ENSP00000242505	ENSPTRP00000004554	ENSMMUP00000014783	ENSMUSP00000087985
ENSP00000242576	ENSPTRP00000009190	ENSMMUP00000009131	ENSMUSP00000031587
ENSP00000242592	ENSPTRP00000009412	ENSMMUP00000027174	ENSMUSP00000031524
ENSP00000242728	ENSPTRP00000008155	ENSMMUP00000024507	ENSMUSP00000032386
ENSP00000242729	ENSPTRP00000008156	ENSMMUP00000024508	ENSMUSP00000032383
ENSP00000242784	ENSPTRP00000017991	ENSMMUP00000008254	ENSMUSP00000044129
ENSP00000242786	ENSPTRP00000048961	ENSMMUP00000007545	ENSMUSP00000075240
ENSP00000242796	ENSPTRP00000017986	ENSMMUP00000022174	ENSMUSP00000091048
ENSP00000242839	ENSPTRP00000010023	ENSMMUP00000016908	ENSMUSP00000006742
ENSP00000242848	ENSPTRP00000058664	ENSMMUP00000022404	ENSMUSP00000022577
ENSP00000242994	ENSPTRP00000008592	ENSMMUP00000003498	ENSMUSP00000051379
ENSP00000243052	ENSPTRP00000008583	ENSMMUP00000000149	ENSMUSP00000023132
ENSP00000243077	ENSPTRP00000008707	ENSMMUP00000028683	ENSMUSP00000044004
ENSP00000243082	ENSPTRP00000008556	ENSMMUP00000001240	ENSMUSP00000001701
ENSP00000243108	ENSPTRP00000008561	ENSMMUP00000008606	ENSMUSP00000001711
ENSP00000243167	ENSPTRP00000001206	ENSMMUP00000003650	ENSMUSP00000041543
ENSP00000243298	ENSPTRP00000047323	ENSMMUP00000040896	ENSMUSP00000049739
ENSP00000243326	ENSPTRP00000021430	ENSMMUP00000011294	ENSMUSP00000064155
ENSP00000243344	ENSPTRP00000021516	ENSMMUP00000011020	ENSMUSP00000099779
ENSP00000243673	ENSPTRP00000007196	ENSMMUP00000005495	ENSMUSP00000111289
ENSP00000243706	ENSPTRP00000027290	ENSMMUP00000001537	ENSMUSP00000049973
ENSP00000243776	ENSPTRP00000022142	ENSMMUP00000017413	ENSMUSP00000078199
ENSP00000243786	ENSPTRP00000022148	ENSMMUP00000009825	ENSMUSP00000040310
ENSP00000243878	ENSPTRP00000014068	ENSMMUP00000012842	ENSMUSP00000013299
ENSP00000243903	ENSPTRP00000023164	ENSMMUP00000004502	ENSMUSP00000046658
ENSP00000243913	ENSPTRP00000052019	ENSMMUP00000038151	ENSMUSP00000096659
ENSP00000243938	ENSPTRP00000023292	ENSMMUP00000027657	ENSMUSP00000099385
ENSP00000244043	ENSPTRP00000052044	ENSMMUP00000028563	ENSMUSP00000085357
ENSP00000244047	ENSPTRP00000023552	ENSMMUP00000010637	ENSMUSP00000048829
ENSP00000244061	ENSPTRP00000023416	ENSMMUP00000001020	ENSMUSP00000077197
ENSP00000244137	ENSPTRP00000058478	ENSMMUP00000008054	ENSMUSP00000075683
ENSP00000244174	ENSPTRP00000012851	ENSMMUP00000002699	ENSMUSP00000119185
ENSP00000244230	ENSPTRP00000020671	ENSMMUP00000011012	ENSMUSP00000032735
ENSP00000244289	ENSPTRP00000018990	ENSMMUP00000023553	ENSMUSP00000123485
ENSP00000244360	ENSPTRP00000054045	ENSMMUP00000015898	ENSMUSP00000037860
ENSP00000244426	ENSPTRP00000031245	ENSMMUP00000007067	ENSMUSP00000001402
ENSP00000244496	ENSPTRP00000031070	ENSMMUP00000003300	ENSMUSP00000132216
ENSP00000244565	ENSPTRP00000046770	ENSMMUP00000027870	ENSMUSP00000074159
ENSP00000244571	ENSPTRP00000031143	ENSMMUP00000018898	ENSMUSP00000024733
ENSP00000244573	ENSPTRP00000030384	ENSMMUP00000031244	ENSMUSP00000062030
ENSP00000244711	ENSPTRP00000031065	ENSMMUP00000006476	ENSMUSP00000002845
ENSP00000244751	ENSPTRP00000030935	ENSMMUP00000007712	ENSMUSP00000024805
ENSP00000244766	ENSPTRP00000030209	ENSMMUP00000013349	ENSMUSP00000113721
ENSP00000244769	ENSPTRP00000057036	ENSMMUP00000003929	ENSMUSP00000129890
ENSP00000245046	ENSPTRP00000025200	ENSMMUP00000024046	ENSMUSP00000032425
ENSP00000245157	ENSPTRP00000013880	ENSMMUP00000017452	ENSMUSP00000034206
ENSP00000245255	ENSPTRP00000009580	ENSMMUP00000007441	ENSMUSP00000083222
ENSP00000245312	ENSPTRP00000010231	ENSMMUP00000010073	ENSMUSP00000023835
ENSP00000245323	ENSPTRP00000010233	ENSMMUP00000036048	ENSMUSP00000096546
ENSP00000245441	ENSPTRP00000010733	ENSMMUP00000019235	ENSMUSP00000082422
ENSP00000245457	ENSPTRP00000010757	ENSMMUP00000000026	ENSMUSP00000038483
ENSP00000245479	ENSPTRP00000016293	ENSMMUP00000003236	ENSMUSP00000000579
ENSP00000245539	ENSPTRP00000016378	ENSMMUP00000023679	ENSMUSP00000053033
ENSP00000245541	ENSPTRP00000016376	ENSMMUP00000023677	ENSMUSP00000019135
ENSP00000245544	ENSPTRP00000016374	ENSMMUP00000023675	ENSMUSP00000021085
ENSP00000245551	ENSPTRP00000016380	ENSMMUP00000023681	ENSMUSP00000021087
ENSP00000245552	ENSPTRP00000016369	ENSMMUP00000034100	ENSMUSP00000021082
ENSP00000245564	ENSPTRP00000002415	ENSMMUP00000013062	ENSMUSP00000103118
ENSP00000245787	ENSPTRP00000021225	ENSMMUP00000008385	ENSMUSP00000003818
ENSP00000245796	ENSPTRP00000021205	ENSMMUP00000015197	ENSMUSP00000132395
ENSP00000245957	ENSPTRP00000022811	ENSMMUP00000037413	ENSMUSP00000118411
ENSP00000246006	ENSPTRP00000022834	ENSMMUP00000022103	ENSMUSP00000096876
ENSP00000246024	ENSPTRP00000022703	ENSMMUP00000027824	ENSMUSP00000045154
ENSP00000246069	ENSPTRP00000022766	ENSMMUP00000018130	ENSMUSP00000099461
ENSP00000246077	ENSPTRP00000059235	ENSMMUP00000005942	ENSMUSP00000028963
ENSP00000246081	ENSPTRP00000052359	ENSMMUP00000019029	ENSMUSP00000028902
ENSP00000246105	ENSPTRP00000022492	ENSMMUP00000022736	ENSMUSP00000096812
ENSP00000246115	ENSPTRP00000017428	ENSMMUP00000022418	ENSMUSP00000050412
ENSP00000246117	ENSPTRP00000017430	ENSMMUP00000022420	ENSMUSP00000020463
ENSP00000246151	ENSPTRP00000000586	ENSMMUP00000025686	ENSMUSP00000030428
ENSP00000246166	ENSPTRP00000010932	ENSMMUP00000005803	ENSMUSP00000120713
ENSP00000246190	ENSPTRP00000022978	ENSMMUP00000030991	ENSMUSP00000000895
ENSP00000246194	ENSPTRP00000052251	ENSMMUP00000023777	ENSMUSP00000029120
ENSP00000246229	ENSPTRP00000022929	ENSMMUP00000000157	ENSMUSP00000105419
ENSP00000246505	ENSPTRP00000010291	ENSMMUP00000001401	ENSMUSP00000039060
ENSP00000246515	ENSPTRP00000035289	ENSMMUP00000024059	ENSMUSP00000023261
ENSP00000246529	ENSPTRP00000018633	ENSMMUP00000010240	ENSMUSP00000037616
ENSP00000246535	ENSPTRP00000018511	ENSMMUP00000007738	ENSMUSP00000002710
ENSP00000246548	ENSPTRP00000018512	ENSMMUP00000007742	ENSMUSP00000099807
ENSP00000246549	ENSPTRP00000018565	ENSMMUP00000003626	ENSMUSP00000129398
ENSP00000246657	ENSPTRP00000053043	ENSMMUP00000002799	ENSMUSP00000099423
ENSP00000246662	ENSPTRP00000015619	ENSMMUP00000011205	ENSMUSP00000055255
ENSP00000246785	ENSPTRP00000019417	ENSMMUP00000005241	ENSMUSP00000003290
ENSP00000246792	ENSPTRP00000019408	ENSMMUP00000031526	ENSMUSP00000042150
ENSP00000246801	ENSPTRP00000019425	ENSMMUP00000025394	ENSMUSP00000112673
ENSP00000246802	ENSPTRP00000019247	ENSMMUP00000017550	ENSMUSP00000043981
ENSP00000246912	ENSPTRP00000015681	ENSMMUP00000012943	ENSMUSP00000017945
ENSP00000246914	ENSPTRP00000015697	ENSMMUP00000021848	ENSMUSP00000099397
ENSP00000246957	ENSPTRP00000013166	ENSMMUP00000028795	ENSMUSP00000006137
ENSP00000247001	ENSPTRP00000018317	ENSMMUP00000031722	ENSMUSP00000011450
ENSP00000247003	ENSPTRP00000018295	ENSMMUP00000030660	ENSMUSP00000008004
ENSP00000247087	ENSPTRP00000000716	ENSMMUP00000040479	ENSMUSP00000047113
ENSP00000247153	ENSPTRP00000037513	ENSMMUP00000041095	ENSMUSP00000001156
ENSP00000247170	ENSPTRP00000043476	ENSMMUP00000027734	ENSMUSP00000082406
ENSP00000247178	ENSPTRP00000010813	ENSMMUP00000005013	ENSMUSP00000039047
ENSP00000247182	ENSPTRP00000010878	ENSMMUP00000024349	ENSMUSP00000059026
ENSP00000247191	ENSPTRP00000010806	ENSMMUP00000004751	ENSMUSP00000040416
ENSP00000247194	ENSPTRP00000010858	ENSMMUP00000011427	ENSMUSP00000019862
ENSP00000247225	ENSPTRP00000010897	ENSMMUP00000031004	ENSMUSP00000021450
ENSP00000247271	ENSPTRP00000015314	ENSMMUP00000008966	ENSMUSP00000132918
ENSP00000247706	ENSPTRP00000018201	ENSMMUP00000031758	ENSMUSP00000008094
ENSP00000247712	ENSPTRP00000018248	ENSMMUP00000031745	ENSMUSP00000037929
ENSP00000247815	ENSPTRP00000008815	ENSMMUP00000021866	ENSMUSP00000020449
ENSP00000247930	ENSPTRP00000033977	ENSMMUP00000003358	ENSMUSP00000110230
ENSP00000247956	ENSPTRP00000060830	ENSMMUP00000027427	ENSMUSP00000078051
ENSP00000247970	ENSPTRP00000017779	ENSMMUP00000010805	ENSMUSP00000034689
ENSP00000247977	ENSPTRP00000017776	ENSMMUP00000010344	ENSMUSP00000119124
ENSP00000247992	ENSPTRP00000000490	ENSMMUP00000005529	ENSMUSP00000030530
ENSP00000248072	ENSPTRP00000060726	ENSMMUP00000031780	ENSMUSP00000054345
ENSP00000248142	ENSPTRP00000012899	ENSMMUP00000002656	ENSMUSP00000026833
ENSP00000248244	ENSPTRP00000049092	ENSMMUP00000031953	ENSMUSP00000055104
ENSP00000248248	ENSPTRP00000014292	ENSMMUP00000007046	ENSMUSP00000045089
ENSP00000248272	ENSPTRP00000053394	ENSMMUP00000019699	ENSMUSP00000070168
ENSP00000248306	ENSPTRP00000008950	ENSMMUP00000003378	ENSMUSP00000038665
ENSP00000248437	ENSPTRP00000022120	ENSMMUP00000037577	ENSMUSP00000078429
ENSP00000248444	ENSPTRP00000022084	ENSMMUP00000022215	ENSMUSP00000027366
ENSP00000248598	ENSPTRP00000047905	ENSMMUP00000003679	ENSMUSP00000046131
ENSP00000248668	ENSPTRP00000018786	ENSMMUP00000014243	ENSMUSP00000103923
ENSP00000248706	ENSPTRP00000027621	ENSMMUP00000022891	ENSMUSP00000053389
ENSP00000248929	ENSPTRP00000024824	ENSMMUP00000010652	ENSMUSP00000043311
ENSP00000248933	ENSPTRP00000041557	ENSMMUP00000021123	ENSMUSP00000074847
ENSP00000248935	ENSPTRP00000024393	ENSMMUP00000041010	ENSMUSP00000001713
ENSP00000248958	ENSPTRP00000024308	ENSMMUP00000024743	ENSMUSP00000023453
ENSP00000248996	ENSPTRP00000024336	ENSMMUP00000002367	ENSMUSP00000036087
ENSP00000249014	ENSPTRP00000024694	ENSMMUP00000003832	ENSMUSP00000060930
ENSP00000249016	ENSPTRP00000024831	ENSMMUP00000022864	ENSMUSP00000062329
ENSP00000249064	ENSPTRP00000024462	ENSMMUP00000009458	ENSMUSP00000020776
ENSP00000249075	ENSPTRP00000024522	ENSMMUP00000007327	ENSMUSP00000067066
ENSP00000249284	ENSPTRP00000033625	ENSMMUP00000001479	ENSMUSP00000053700
ENSP00000249330	ENSPTRP00000033423	ENSMMUP00000013290	ENSMUSP00000048273
ENSP00000249344	ENSPTRP00000033710	ENSMMUP00000025434	ENSMUSP00000036477
ENSP00000249363	ENSPTRP00000033656	ENSMMUP00000020242	ENSMUSP00000062158
ENSP00000249373	ENSPTRP00000033707	ENSMMUP00000015878	ENSMUSP00000001812
ENSP00000249389	ENSPTRP00000033678	ENSMMUP00000012589	ENSMUSP00000079289
ENSP00000249440	ENSPTRP00000021651	ENSMMUP00000029320	ENSMUSP00000051355
ENSP00000249442	ENSPTRP00000021654	ENSMMUP00000013319	ENSMUSP00000028511
ENSP00000249501	ENSPTRP00000021646	ENSMMUP00000030940	ENSMUSP00000062412
ENSP00000249598	ENSPTRP00000004260	ENSMMUP00000015628	ENSMUSP00000098286
ENSP00000249647	ENSPTRP00000011912	ENSMMUP00000018453	ENSMUSP00000112138
ENSP00000249700	ENSPTRP00000012097	ENSMMUP00000022948	ENSMUSP00000096152
ENSP00000249749	ENSPTRP00000044880	ENSMMUP00000019092	ENSMUSP00000099575
ENSP00000249842	ENSPTRP00000012439	ENSMMUP00000002443	ENSMUSP00000126963
ENSP00000249887	ENSPTRP00000026548	ENSMMUP00000000713	ENSMUSP00000075507
ENSP00000249910	ENSPTRP00000026489	ENSMMUP00000016705	ENSMUSP00000032469
ENSP00000250003	ENSPTRP00000005943	ENSMMUP00000008443	ENSMUSP00000072330
ENSP00000250092	ENSPTRP00000014826	ENSMMUP00000017747	ENSMUSP00000104294
ENSP00000250101	ENSPTRP00000014752	ENSMMUP00000005049	ENSMUSP00000021158
ENSP00000250111	ENSPTRP00000053141	ENSMMUP00000024990	ENSMUSP00000047353
ENSP00000250160	ENSPTRP00000035228	ENSMMUP00000013337	ENSMUSP00000005255
ENSP00000250173	ENSPTRP00000035210	ENSMMUP00000020530	ENSMUSP00000023006
ENSP00000250263	ENSPTRP00000034206	ENSMMUP00000011629	ENSMUSP00000033927
ENSP00000250340	ENSPTRP00000019500	ENSMMUP00000003227	ENSMUSP00000004587
ENSP00000250351	ENSPTRP00000045450	ENSMMUP00000025017	ENSMUSP00000014063
ENSP00000250378	ENSPTRP00000010563	ENSMMUP00000025348	ENSMUSP00000022834
ENSP00000250416	ENSPTRP00000010339	ENSMMUP00000021361	ENSMUSP00000048877
ENSP00000250448	ENSPTRP00000010661	ENSMMUP00000012624	ENSMUSP00000041118
ENSP00000250457	ENSPTRP00000010607	ENSMMUP00000000052	ENSMUSP00000041874
ENSP00000250498	ENSPTRP00000010410	ENSMMUP00000001123	ENSMUSP00000022781
ENSP00000250617	ENSPTRP00000043151	ENSMMUP00000018110	ENSMUSP00000033468
ENSP00000250699	ENSPTRP00000005651	ENSMMUP00000005269	ENSMUSP00000081891
ENSP00000250872	ENSPTRP00000017317	ENSMMUP00000014273	ENSMUSP00000041635
ENSP00000250894	ENSPTRP00000053801	ENSMMUP00000023024	ENSMUSP00000110884
ENSP00000250896	ENSPTRP00000017370	ENSMMUP00000014760	ENSMUSP00000072412
ENSP00000250974	ENSPTRP00000049153	ENSMMUP00000021732	ENSMUSP00000003436
ENSP00000251020	ENSPTRP00000013842	ENSMMUP00000022626	ENSMUSP00000034090
ENSP00000251038	ENSPTRP00000011244	ENSMMUP00000006117	ENSMUSP00000105732
ENSP00000251047	ENSPTRP00000017093	ENSMMUP00000009951	ENSMUSP00000113326
ENSP00000251071	ENSPTRP00000008199	ENSMMUP00000040022	ENSMUSP00000107195
ENSP00000251089	ENSPTRP00000011160	ENSMMUP00000024406	ENSMUSP00000021682
ENSP00000251102	ENSPTRP00000013953	ENSMMUP00000024114	ENSMUSP00000113750
ENSP00000251119	ENSPTRP00000010969	ENSMMUP00000020869	ENSMUSP00000021547
ENSP00000251127	ENSPTRP00000010208	ENSMMUP00000020852	ENSMUSP00000000201
ENSP00000251170	ENSPTRP00000013208	ENSMMUP00000023720	ENSMUSP00000128063
ENSP00000251268	ENSPTRP00000018985	ENSMMUP00000019592	ENSMUSP00000122192
ENSP00000251296	ENSPTRP00000000447	ENSMMUP00000030954	ENSMUSP00000046558
ENSP00000251413	ENSPTRP00000015686	ENSMMUP00000022081	ENSMUSP00000048036
ENSP00000251472	ENSPTRP00000018003	ENSMMUP00000011453	ENSMUSP00000105363
ENSP00000251566	ENSPTRP00000053491	ENSMMUP00000005598	ENSMUSP00000031195
ENSP00000251582	ENSPTRP00000030092	ENSMMUP00000003347	ENSMUSP00000040171
ENSP00000251588	ENSPTRP00000012917	ENSMMUP00000008506	ENSMUSP00000117136
ENSP00000251630	ENSPTRP00000034278	ENSMMUP00000001528	ENSMUSP00000034004
ENSP00000251636	ENSPTRP00000028907	ENSMMUP00000013604	ENSMUSP00000035244
ENSP00000251691	ENSPTRP00000031830	ENSMMUP00000026186	ENSMUSP00000019999
ENSP00000251757	ENSPTRP00000050463	ENSMMUP00000023464	ENSMUSP00000125580
ENSP00000251809	ENSPTRP00000035006	ENSMMUP00000032038	ENSMUSP00000132233
ENSP00000251864	ENSPTRP00000005225	ENSMMUP00000029640	ENSMUSP00000077785
ENSP00000251871	ENSPTRP00000007186	ENSMMUP00000017888	ENSMUSP00000034411
ENSP00000251973	ENSPTRP00000024691	ENSMMUP00000004018	ENSMUSP00000129513
ENSP00000252011	ENSPTRP00000052160	ENSMMUP00000004508	ENSMUSP00000105104
ENSP00000252015	ENSPTRP00000023035	ENSMMUP00000000322	ENSMUSP00000037574
ENSP00000252032	ENSPTRP00000022601	ENSMMUP00000022991	ENSMUSP00000046992
ENSP00000252037	ENSPTRP00000032929	ENSMMUP00000010096	ENSMUSP00000106812
ENSP00000252050	ENSPTRP00000031087	ENSMMUP00000007181	ENSMUSP00000067736
ENSP00000252100	ENSPTRP00000029613	ENSMMUP00000023984	ENSMUSP00000007046
ENSP00000252137	ENSPTRP00000024204	ENSMMUP00000022884	ENSMUSP00000003621
ENSP00000252172	ENSPTRP00000014936	ENSMMUP00000019377	ENSMUSP00000104324
ENSP00000252173	ENSPTRP00000014939	ENSMMUP00000012779	ENSMUSP00000019625
ENSP00000252268	ENSPTRP00000006675	ENSMMUP00000016160	ENSMUSP00000113465
ENSP00000252455	ENSPTRP00000017915	ENSMMUP00000003116	ENSMUSP00000110987
ENSP00000252456	ENSPTRP00000017928	ENSMMUP00000001959	ENSMUSP00000001384
ENSP00000252463	ENSPTRP00000013125	ENSMMUP00000012409	ENSMUSP00000093255
ENSP00000252506	ENSPTRP00000036056	ENSMMUP00000008955	ENSMUSP00000021903
ENSP00000252519	ENSPTRP00000037158	ENSMMUP00000018466	ENSMUSP00000107890
ENSP00000252530	ENSPTRP00000018730	ENSMMUP00000026959	ENSMUSP00000131477
ENSP00000252542	ENSPTRP00000017577	ENSMMUP00000023619	ENSMUSP00000074953
ENSP00000252590	ENSPTRP00000018208	ENSMMUP00000003237	ENSMUSP00000035404
ENSP00000252597	ENSPTRP00000018197	ENSMMUP00000018303	ENSMUSP00000045668
ENSP00000252599	ENSPTRP00000048910	ENSMMUP00000000278	ENSMUSP00000047923
ENSP00000252603	ENSPTRP00000018212	ENSMMUP00000000273	ENSMUSP00000034264
ENSP00000252660	ENSPTRP00000032021	ENSMMUP00000021313	ENSMUSP00000123902
ENSP00000252669	ENSPTRP00000017616	ENSMMUP00000024921	ENSMUSP00000042352
ENSP00000252674	ENSPTRP00000017619	ENSMMUP00000007519	ENSMUSP00000025053
ENSP00000252677	ENSPTRP00000037619	ENSMMUP00000022846	ENSMUSP00000024049
ENSP00000252699	ENSPTRP00000018747	ENSMMUP00000008470	ENSMUSP00000066068
ENSP00000252725	ENSPTRP00000033278	ENSMMUP00000001943	ENSMUSP00000082822
ENSP00000252744	ENSPTRP00000028955	ENSMMUP00000034641	ENSMUSP00000100724
ENSP00000252771	ENSPTRP00000018230	ENSMMUP00000016106	ENSMUSP00000117606
ENSP00000252809	ENSPTRP00000018266	ENSMMUP00000027888	ENSMUSP00000105730
ENSP00000252825	ENSPTRP00000019367	ENSMMUP00000009893	ENSMUSP00000082459
ENSP00000252857	ENSPTRP00000022322	ENSMMUP00000030752	ENSMUSP00000076948
ENSP00000252891	ENSPTRP00000018883	ENSMMUP00000005648	ENSMUSP00000078245
ENSP00000252934	ENSPTRP00000049614	ENSMMUP00000011739	ENSMUSP00000132450
ENSP00000252939	ENSPTRP00000005444	ENSMMUP00000030334	ENSMUSP00000026541
ENSP00000252985	ENSPTRP00000018630	ENSMMUP00000025976	ENSMUSP00000042317
ENSP00000252992	ENSPTRP00000043426	ENSMMUP00000000866	ENSMUSP00000039889
ENSP00000252996	ENSPTRP00000059890	ENSMMUP00000011401	ENSMUSP00000038610
ENSP00000252998	ENSPTRP00000023603	ENSMMUP00000027544	ENSMUSP00000047237
ENSP00000253024	ENSPTRP00000048454	ENSMMUP00000026375	ENSMUSP00000005705
ENSP00000253047	ENSPTRP00000019218	ENSMMUP00000002293	ENSMUSP00000019302
ENSP00000253054	ENSPTRP00000018787	ENSMMUP00000018074	ENSMUSP00000077889
ENSP00000253055	ENSPTRP00000018851	ENSMMUP00000031605	ENSMUSP00000103978
ENSP00000253063	ENSPTRP00000000750	ENSMMUP00000026289	ENSMUSP00000030724
ENSP00000253079	ENSPTRP00000009488	ENSMMUP00000022501	ENSMUSP00000127483
ENSP00000253083	ENSPTRP00000009491	ENSMMUP00000019958	ENSMUSP00000000939
ENSP00000253108	ENSPTRP00000017818	ENSMMUP00000022645	ENSMUSP00000004206
ENSP00000253110	ENSPTRP00000017812	ENSMMUP00000031859	ENSMUSP00000045384
ENSP00000253115	ENSPTRP00000017771	ENSMMUP00000007517	ENSMUSP00000127045
ENSP00000253188	ENSPTRP00000018498	ENSMMUP00000030123	ENSMUSP00000001854
ENSP00000253193	ENSPTRP00000018497	ENSMMUP00000030121	ENSMUSP00000114026
ENSP00000253237	ENSPTRP00000019277	ENSMMUP00000002381	ENSMUSP00000116252
ENSP00000253247	ENSPTRP00000016249	ENSMMUP00000003240	ENSMUSP00000018577
ENSP00000253255	ENSPTRP00000025004	ENSMMUP00000024557	ENSMUSP00000086352
ENSP00000253303	ENSPTRP00000037481	ENSMMUP00000041103	ENSMUSP00000023832
ENSP00000253329	ENSPTRP00000031899	ENSMMUP00000030371	ENSMUSP00000015901
ENSP00000253401	ENSPTRP00000044688	ENSMMUP00000021335	ENSMUSP00000109516
ENSP00000253408	ENSPTRP00000015793	ENSMMUP00000017225	ENSMUSP00000064691
ENSP00000253457	ENSPTRP00000014385	ENSMMUP00000008897	ENSMUSP00000034277
ENSP00000253458	ENSPTRP00000014381	ENSMMUP00000027106	ENSMUSP00000034279
ENSP00000253462	ENSPTRP00000014382	ENSMMUP00000027110	ENSMUSP00000034278
ENSP00000253496	ENSPTRP00000030035	ENSMMUP00000026050	ENSMUSP00000021948
ENSP00000253669	ENSPTRP00000018187	ENSMMUP00000000668	ENSMUSP00000040802
ENSP00000253686	ENSPTRP00000025285	ENSMMUP00000006825	ENSMUSP00000114402
ENSP00000253693	ENSPTRP00000025287	ENSMMUP00000008757	ENSMUSP00000022451
ENSP00000253697	ENSPTRP00000025281	ENSMMUP00000019403	ENSMUSP00000053778
ENSP00000253727	ENSPTRP00000019472	ENSMMUP00000031505	ENSMUSP00000103545
ENSP00000253754	ENSPTRP00000029452	ENSMMUP00000012182	ENSMUSP00000018755
ENSP00000253778	ENSPTRP00000030126	ENSMMUP00000002311	ENSMUSP00000020629
ENSP00000253794	ENSPTRP00000015696	ENSMMUP00000002867	ENSMUSP00000102901
ENSP00000253796	ENSPTRP00000015694	ENSMMUP00000002868	ENSMUSP00000122072
ENSP00000253799	ENSPTRP00000015707	ENSMMUP00000002487	ENSMUSP00000040255
ENSP00000253801	ENSPTRP00000043906	ENSMMUP00000010594	ENSMUSP00000019469
ENSP00000253925	ENSPTRP00000006886	ENSMMUP00000017449	ENSMUSP00000126233
ENSP00000253934	ENSPTRP00000053806	ENSMMUP00000000055	ENSMUSP00000024984
ENSP00000253968	ENSPTRP00000047016	ENSMMUP00000010563	ENSMUSP00000021813
ENSP00000254035	ENSPTRP00000046472	ENSMMUP00000009102	ENSMUSP00000022122
ENSP00000254190	ENSPTRP00000051234	ENSMMUP00000015506	ENSMUSP00000047487
ENSP00000254193	ENSPTRP00000041754	ENSMMUP00000015518	ENSMUSP00000117947
ENSP00000254250	ENSPTRP00000034614	ENSMMUP00000000222	ENSMUSP00000042464
ENSP00000254260	ENSPTRP00000018490	ENSMMUP00000031684	ENSMUSP00000032705
ENSP00000254301	ENSPTRP00000010805	ENSMMUP00000004748	ENSMUSP00000119275
ENSP00000254322	ENSPTRP00000018078	ENSMMUP00000023540	ENSMUSP00000005620
ENSP00000254323	ENSPTRP00000018036	ENSMMUP00000023219	ENSMUSP00000040078
ENSP00000254325	ENSPTRP00000018049	ENSMMUP00000024954	ENSMUSP00000005600
ENSP00000254337	ENSPTRP00000048962	ENSMMUP00000010918	ENSMUSP00000038568
ENSP00000254442	ENSPTRP00000017067	ENSMMUP00000016962	ENSMUSP00000072509
ENSP00000254457	ENSPTRP00000054548	ENSMMUP00000034710	ENSMUSP00000018842
ENSP00000254466	ENSPTRP00000015390	ENSMMUP00000017267	ENSMUSP00000051907
ENSP00000254488	ENSPTRP00000042942	ENSMMUP00000007779	ENSMUSP00000032451
ENSP00000254508	ENSPTRP00000025259	ENSMMUP00000021017	ENSMUSP00000032179
ENSP00000254521	ENSPTRP00000004166	ENSMMUP00000012224	ENSMUSP00000106985
ENSP00000254528	ENSPTRP00000016736	ENSMMUP00000023097	ENSMUSP00000024849
ENSP00000254630	ENSPTRP00000040563	ENSMMUP00000020795	ENSMUSP00000080743
ENSP00000254654	ENSPTRP00000022396	ENSMMUP00000024878	ENSMUSP00000027534
ENSP00000254657	ENSPTRP00000040071	ENSMMUP00000024910	ENSMUSP00000132296
ENSP00000254663	ENSPTRP00000048578	ENSMMUP00000024322	ENSMUSP00000027532
ENSP00000254691	ENSPTRP00000028841	ENSMMUP00000031357	ENSMUSP00000112833
ENSP00000254722	ENSPTRP00000014571	ENSMMUP00000029214	ENSMUSP00000000769
ENSP00000254765	ENSPTRP00000031521	ENSMMUP00000019004	ENSMUSP00000019994
ENSP00000254770	ENSPTRP00000032808	ENSMMUP00000006102	ENSMUSP00000072723
ENSP00000254799	ENSPTRP00000027739	ENSMMUP00000035108	ENSMUSP00000077972
ENSP00000254806	ENSPTRP00000016413	ENSMMUP00000012282	ENSMUSP00000102054
ENSP00000254816	ENSPTRP00000016415	ENSMMUP00000012279	ENSMUSP00000021120
ENSP00000254846	ENSPTRP00000060792	ENSMMUP00000010701	ENSMUSP00000091620
ENSP00000254854	ENSPTRP00000014862	ENSMMUP00000023307	ENSMUSP00000104305
ENSP00000254898	ENSPTRP00000034969	ENSMMUP00000026407	ENSMUSP00000128202
ENSP00000254900	ENSPTRP00000029549	ENSMMUP00000002006	ENSMUSP00000111431
ENSP00000254958	ENSPTRP00000022729	ENSMMUP00000023809	ENSMUSP00000028735
ENSP00000254963	ENSPTRP00000022625	ENSMMUP00000029070	ENSMUSP00000096950
ENSP00000254998	ENSPTRP00000022835	ENSMMUP00000029459	ENSMUSP00000105587
ENSP00000255006	ENSPTRP00000022803	ENSMMUP00000037423	ENSMUSP00000105632
ENSP00000255008	ENSPTRP00000022832	ENSMMUP00000022106	ENSMUSP00000044573
ENSP00000255040	ENSPTRP00000002570	ENSMMUP00000008795	ENSMUSP00000027824
ENSP00000255078	ENSPTRP00000006865	ENSMMUP00000013244	ENSMUSP00000025751
ENSP00000255082	ENSPTRP00000006835	ENSMMUP00000024382	ENSMUSP00000050056
ENSP00000255087	ENSPTRP00000006861	ENSMMUP00000002370	ENSMUSP00000025840
ENSP00000255132	ENSPTRP00000023256	ENSMMUP00000004537	ENSMUSP00000099393
ENSP00000255152	ENSPTRP00000023312	ENSMMUP00000016429	ENSMUSP00000050970
ENSP00000255174	ENSPTRP00000023214	ENSMMUP00000003794	ENSMUSP00000039190
ENSP00000255175	ENSPTRP00000023229	ENSMMUP00000018361	ENSMUSP00000096706
ENSP00000255189	ENSPTRP00000029147	ENSMMUP00000008932	ENSMUSP00000039663
ENSP00000255192	ENSPTRP00000029150	ENSMMUP00000008933	ENSMUSP00000015941
ENSP00000255224	ENSPTRP00000016976	ENSMMUP00000022391	ENSMUSP00000128754
ENSP00000255226	ENSPTRP00000016979	ENSMMUP00000005349	ENSMUSP00000025434
ENSP00000255262	ENSPTRP00000029793	ENSMMUP00000018241	ENSMUSP00000044718
ENSP00000255266	ENSPTRP00000029739	ENSMMUP00000006320	ENSMUSP00000025468
ENSP00000255304	ENSPTRP00000053588	ENSMMUP00000009976	ENSMUSP00000050172
ENSP00000255380	ENSPTRP00000003643	ENSMMUP00000028244	ENSMUSP00000055579
ENSP00000255389	ENSPTRP00000015059	ENSMMUP00000008553	ENSMUSP00000099754
ENSP00000255416	ENSPTRP00000003132	ENSMMUP00000011421	ENSMUSP00000042195
ENSP00000255465	ENSPTRP00000009850	ENSMMUP00000001569	ENSMUSP00000029368
ENSP00000255608	ENSPTRP00000017367	ENSMMUP00000008698	ENSMUSP00000003434
ENSP00000255631	ENSPTRP00000019775	ENSMMUP00000031429	ENSMUSP00000078886
ENSP00000255641	ENSPTRP00000017363	ENSMMUP00000008701	ENSMUSP00000078706
ENSP00000255674	ENSPTRP00000017166	ENSMMUP00000013297	ENSMUSP00000023828
ENSP00000255681	ENSPTRP00000006563	ENSMMUP00000000654	ENSMUSP00000039507
ENSP00000255764	ENSPTRP00000028675	ENSMMUP00000017781	ENSMUSP00000022089
ENSP00000255858	ENSPTRP00000024535	ENSMMUP00000007654	ENSMUSP00000019512
ENSP00000255882	ENSPTRP00000039916	ENSMMUP00000029182	ENSMUSP00000036162
ENSP00000255977	ENSPTRP00000033861	ENSMMUP00000013664	ENSMUSP00000031985
ENSP00000255992	ENSPTRP00000033989	ENSMMUP00000022569	ENSMUSP00000110219
ENSP00000256001	ENSPTRP00000034079	ENSMMUP00000034516	ENSMUSP00000085578
ENSP00000256079	ENSPTRP00000008198	ENSMMUP00000001816	ENSMUSP00000046759
ENSP00000256104	ENSPTRP00000034857	ENSMMUP00000014308	ENSMUSP00000029041
ENSP00000256117	ENSPTRP00000034872	ENSMMUP00000008413	ENSMUSP00000029069
ENSP00000256186	ENSPTRP00000005887	ENSMMUP00000027575	ENSMUSP00000062443
ENSP00000256194	ENSPTRP00000005885	ENSMMUP00000027573	ENSMUSP00000102260
ENSP00000256246	ENSPTRP00000034478	ENSMMUP00000027405	ENSMUSP00000009772
ENSP00000256319	ENSPTRP00000011138	ENSMMUP00000015822	ENSMUSP00000021676
ENSP00000256343	ENSPTRP00000011313	ENSMMUP00000019612	ENSMUSP00000052089
ENSP00000256367	ENSPTRP00000060241	ENSMMUP00000007631	ENSMUSP00000048590
ENSP00000256383	ENSPTRP00000010961	ENSMMUP00000028218	ENSMUSP00000071214
ENSP00000256398	ENSPTRP00000034434	ENSMMUP00000006711	ENSMUSP00000022609
ENSP00000256412	ENSPTRP00000034391	ENSMMUP00000007033	ENSMUSP00000022641
ENSP00000256443	ENSPTRP00000029020	ENSMMUP00000024498	ENSMUSP00000088845
ENSP00000256447	ENSPTRP00000029007	ENSMMUP00000034582	ENSMUSP00000022124
ENSP00000256458	ENSPTRP00000025212	ENSMMUP00000026192	ENSMUSP00000055073
ENSP00000256495	ENSPTRP00000051613	ENSMMUP00000019149	ENSMUSP00000032194
ENSP00000256497	ENSPTRP00000025126	ENSMMUP00000011549	ENSMUSP00000130147
ENSP00000256509	ENSPTRP00000025098	ENSMMUP00000001799	ENSMUSP00000063933
ENSP00000256544	ENSPTRP00000011749	ENSMMUP00000000009	ENSMUSP00000028552
ENSP00000256545	ENSPTRP00000011747	ENSMMUP00000000007	ENSMUSP00000068610
ENSP00000256637	ENSPTRP00000001807	ENSMMUP00000007661	ENSMUSP00000088052
ENSP00000256649	ENSPTRP00000038900	ENSMMUP00000021014	ENSMUSP00000129861
ENSP00000256652	ENSPTRP00000001986	ENSMMUP00000022220	ENSMUSP00000116643
ENSP00000256658	ENSPTRP00000001937	ENSMMUP00000025654	ENSMUSP00000044262
ENSP00000256707	ENSPTRP00000020003	ENSMMUP00000027681	ENSMUSP00000063999
ENSP00000256722	ENSPTRP00000019993	ENSMMUP00000021007	ENSMUSP00000020969
ENSP00000256737	ENSPTRP00000006001	ENSMMUP00000016971	ENSMUSP00000097218
ENSP00000256759	ENSPTRP00000028891	ENSMMUP00000006461	ENSMUSP00000022287
ENSP00000256797	ENSPTRP00000013476	ENSMMUP00000018154	ENSMUSP00000033153
ENSP00000256854	ENSPTRP00000017072	ENSMMUP00000026267	ENSMUSP00000025483
ENSP00000256858	ENSPTRP00000017116	ENSMMUP00000002952	ENSMUSP00000083926
ENSP00000256861	ENSPTRP00000003847	ENSMMUP00000020838	ENSMUSP00000026886
ENSP00000256925	ENSPTRP00000016863	ENSMMUP00000006791	ENSMUSP00000129463
ENSP00000256935	ENSPTRP00000029919	ENSMMUP00000012264	ENSMUSP00000090884
ENSP00000256996	ENSPTRP00000006178	ENSMMUP00000037142	ENSMUSP00000028696
ENSP00000256997	ENSPTRP00000006180	ENSMMUP00000020461	ENSMUSP00000002172
ENSP00000256999	ENSPTRP00000006247	ENSMMUP00000016532	ENSMUSP00000001824
ENSP00000257068	ENSPTRP00000047712	ENSMMUP00000023336	ENSMUSP00000053086
ENSP00000257177	ENSPTRP00000001273	ENSMMUP00000022403	ENSMUSP00000095538
ENSP00000257189	ENSPTRP00000049431	ENSMMUP00000027765	ENSMUSP00000064718
ENSP00000257198	ENSPTRP00000016911	ENSMMUP00000015348	ENSMUSP00000025187
ENSP00000257209	ENSPTRP00000044477	ENSMMUP00000041274	ENSMUSP00000041361
ENSP00000257215	ENSPTRP00000006442	ENSMMUP00000012260	ENSMUSP00000046358
ENSP00000257248	ENSPTRP00000006377	ENSMMUP00000017784	ENSMUSP00000025585
ENSP00000257254	ENSPTRP00000006308	ENSMMUP00000013928	ENSMUSP00000053638
ENSP00000257267	ENSPTRP00000060888	ENSMMUP00000012155	ENSMUSP00000133056
ENSP00000257287	ENSPTRP00000027649	ENSMMUP00000012986	ENSMUSP00000038674
ENSP00000257290	ENSPTRP00000027635	ENSMMUP00000020623	ENSMUSP00000000476
ENSP00000257309	ENSPTRP00000058373	ENSMMUP00000029326	ENSMUSP00000033899
ENSP00000257408	ENSPTRP00000027525	ENSMMUP00000011579	ENSMUSP00000031096
ENSP00000257414	ENSPTRP00000029361	ENSMMUP00000016091	ENSMUSP00000120011
ENSP00000257430	ENSPTRP00000029327	ENSMMUP00000000446	ENSMUSP00000078337
ENSP00000257497	ENSPTRP00000049279	ENSMMUP00000039031	ENSMUSP00000097180
ENSP00000257548	ENSPTRP00000009188	ENSMMUP00000006932	ENSMUSP00000031588
ENSP00000257552	ENSPTRP00000009387	ENSMMUP00000038536	ENSMUSP00000120516
ENSP00000257566	ENSPTRP00000042117	ENSMMUP00000019748	ENSMUSP00000018748
ENSP00000257600	ENSPTRP00000009298	ENSMMUP00000028697	ENSMUSP00000031607
ENSP00000257663	ENSPTRP00000033075	ENSMMUP00000011797	ENSMUSP00000110914
ENSP00000257700	ENSPTRP00000033509	ENSMMUP00000005754	ENSMUSP00000030852
ENSP00000257770	ENSPTRP00000031424	ENSMMUP00000007196	ENSMUSP00000034992
ENSP00000257776	ENSPTRP00000031418	ENSMMUP00000012533	ENSMUSP00000108774
ENSP00000257787	ENSPTRP00000031449	ENSMMUP00000003774	ENSMUSP00000081322
ENSP00000257818	ENSPTRP00000006061	ENSMMUP00000010027	ENSMUSP00000106770
ENSP00000257821	ENSPTRP00000006148	ENSMMUP00000003523	ENSMUSP00000088074
ENSP00000257829	ENSPTRP00000006068	ENSMMUP00000028506	ENSMUSP00000028608
ENSP00000257860	ENSPTRP00000008377	ENSMMUP00000028646	ENSMUSP00000049303
ENSP00000257868	ENSPTRP00000008614	ENSMMUP00000008275	ENSMUSP00000026408
ENSP00000257894	ENSPTRP00000008389	ENSMMUP00000029588	ENSMUSP00000104728
ENSP00000257904	ENSPTRP00000039845	ENSMMUP00000031213	ENSMUSP00000006911
ENSP00000257915	ENSPTRP00000008451	ENSMMUP00000039661	ENSMUSP00000097773
ENSP00000257940	ENSPTRP00000008641	ENSMMUP00000027755	ENSMUSP00000042727
ENSP00000257951	ENSPTRP00000008487	ENSMMUP00000023957	ENSMUSP00000023720
ENSP00000257974	ENSPTRP00000008488	ENSMMUP00000023958	ENSMUSP00000023713
ENSP00000257979	ENSPTRP00000008676	ENSMMUP00000013540	ENSMUSP00000026455
ENSP00000257981	ENSPTRP00000008387	ENSMMUP00000014527	ENSMUSP00000040548
ENSP00000258034	ENSPTRP00000031768	ENSMMUP00000006611	ENSMUSP00000090329
ENSP00000258042	ENSPTRP00000031848	ENSMMUP00000004564	ENSMUSP00000020015
ENSP00000258052	ENSPTRP00000031570	ENSMMUP00000030560	ENSMUSP00000019965
ENSP00000258080	ENSPTRP00000020762	ENSMMUP00000002846	ENSMUSP00000087073
ENSP00000258081	ENSPTRP00000020760	ENSMMUP00000002841	ENSMUSP00000090281
ENSP00000258083	ENSPTRP00000020695	ENSMMUP00000016340	ENSMUSP00000032080
ENSP00000258091	ENSPTRP00000020696	ENSMMUP00000016341	ENSMUSP00000032078
ENSP00000258098	ENSPTRP00000020693	ENSMMUP00000003077	ENSMUSP00000087007
ENSP00000258106	ENSPTRP00000057829	ENSMMUP00000003075	ENSMUSP00000046026
ENSP00000258111	ENSPTRP00000008864	ENSMMUP00000019504	ENSMUSP00000065384
ENSP00000258168	ENSPTRP00000014319	ENSMMUP00000000974	ENSMUSP00000034308
ENSP00000258169	ENSPTRP00000014333	ENSMMUP00000029716	ENSMUSP00000034303
ENSP00000258198	ENSPTRP00000014005	ENSMMUP00000014765	ENSMUSP00000045480
ENSP00000258201	ENSPTRP00000053492	ENSMMUP00000023800	ENSMUSP00000014922
ENSP00000258214	ENSPTRP00000013930	ENSMMUP00000026834	ENSMUSP00000077107
ENSP00000258243	ENSPTRP00000003538	ENSMMUP00000012436	ENSMUSP00000034457
ENSP00000258281	ENSPTRP00000003537	ENSMMUP00000012435	ENSMUSP00000090726
ENSP00000258301	ENSPTRP00000042368	ENSMMUP00000026326	ENSMUSP00000107409
ENSP00000258341	ENSPTRP00000002939	ENSMMUP00000019767	ENSMUSP00000027752
ENSP00000258383	ENSPTRP00000022181	ENSMMUP00000008101	ENSMUSP00000027464
ENSP00000258385	ENSPTRP00000022297	ENSMMUP00000029156	ENSMUSP00000084162
ENSP00000258400	ENSPTRP00000022266	ENSMMUP00000015461	ENSMUSP00000027431
ENSP00000258403	ENSPTRP00000061231	ENSMMUP00000017422	ENSMUSP00000041683
ENSP00000258411	ENSPTRP00000022097	ENSMMUP00000022830	ENSMUSP00000006718
ENSP00000258412	ENSPTRP00000022079	ENSMMUP00000030044	ENSMUSP00000016309
ENSP00000258415	ENSPTRP00000022094	ENSMMUP00000008891	ENSMUSP00000027356
ENSP00000258455	ENSPTRP00000021085	ENSMMUP00000025861	ENSMUSP00000056855
ENSP00000258457	ENSPTRP00000021090	ENSMMUP00000011061	ENSMUSP00000010434
ENSP00000258484	ENSPTRP00000021410	ENSMMUP00000030505	ENSMUSP00000089758
ENSP00000258494	ENSPTRP00000009141	ENSMMUP00000007647	ENSMUSP00000020497
ENSP00000258499	ENSPTRP00000009031	ENSMMUP00000018162	ENSMUSP00000092975
ENSP00000258526	ENSPTRP00000009008	ENSMMUP00000023974	ENSMUSP00000096939
ENSP00000258534	ENSPTRP00000009108	ENSMMUP00000006231	ENSMUSP00000020249
ENSP00000258538	ENSPTRP00000009138	ENSMMUP00000022538	ENSMUSP00000036690
ENSP00000258613	ENSPTRP00000053487	ENSMMUP00000012461	ENSMUSP00000131034
ENSP00000258646	ENSPTRP00000009995	ENSMMUP00000027673	ENSMUSP00000022551
ENSP00000258648	ENSPTRP00000009971	ENSMMUP00000023639	ENSMUSP00000022705
ENSP00000258654	ENSPTRP00000046349	ENSMMUP00000024213	ENSMUSP00000045016
ENSP00000258711	ENSPTRP00000032204	ENSMMUP00000008533	ENSMUSP00000041663
ENSP00000258729	ENSPTRP00000032446	ENSMMUP00000035154	ENSMUSP00000031838
ENSP00000258761	ENSPTRP00000032377	ENSMMUP00000022431	ENSMUSP00000020856
ENSP00000258767	ENSPTRP00000059090	ENSMMUP00000026871	ENSMUSP00000072642
ENSP00000258772	ENSPTRP00000032712	ENSMMUP00000003563	ENSMUSP00000004507
ENSP00000258796	ENSPTRP00000032216	ENSMMUP00000024994	ENSMUSP00000037447
ENSP00000258821	ENSPTRP00000010332	ENSMMUP00000021354	ENSMUSP00000006451
ENSP00000258840	ENSPTRP00000022820	ENSMMUP00000021658	ENSMUSP00000082503
ENSP00000258873	ENSPTRP00000012543	ENSMMUP00000015536	ENSMUSP00000034822
ENSP00000258884	ENSPTRP00000012586	ENSMMUP00000016211	ENSMUSP00000112988
ENSP00000258888	ENSPTRP00000012653	ENSMMUP00000013679	ENSMUSP00000102971
ENSP00000258955	ENSPTRP00000015966	ENSMMUP00000022675	ENSMUSP00000037361
ENSP00000258963	ENSPTRP00000016035	ENSMMUP00000006278	ENSMUSP00000018521
ENSP00000258991	ENSPTRP00000016202	ENSMMUP00000023060	ENSMUSP00000041985
ENSP00000259008	ENSPTRP00000016108	ENSMMUP00000011828	ENSMUSP00000043108
ENSP00000259030	ENSPTRP00000027056	ENSMMUP00000017077	ENSMUSP00000041091
ENSP00000259050	ENSPTRP00000021479	ENSMMUP00000027270	ENSMUSP00000068961
ENSP00000259056	ENSPTRP00000021450	ENSMMUP00000023300	ENSMUSP00000131362
ENSP00000259075	ENSPTRP00000021490	ENSMMUP00000002253	ENSMUSP00000077219
ENSP00000259154	ENSPTRP00000003324	ENSMMUP00000029806	ENSMUSP00000082821
ENSP00000259206	ENSPTRP00000021201	ENSMMUP00000017085	ENSMUSP00000110126
ENSP00000259211	ENSPTRP00000021194	ENSMMUP00000001326	ENSMUSP00000028361
ENSP00000259239	ENSPTRP00000021316	ENSMMUP00000012581	ENSMUSP00000027303
ENSP00000259253	ENSPTRP00000021304	ENSMMUP00000030702	ENSMUSP00000037930
ENSP00000259335	ENSPTRP00000036303	ENSMMUP00000021436	ENSMUSP00000103185
ENSP00000259339	ENSPTRP00000043021	ENSMMUP00000005054	ENSMUSP00000099915
ENSP00000259351	ENSPTRP00000036542	ENSMMUP00000038858	ENSMUSP00000088563
ENSP00000259392	ENSPTRP00000036332	ENSMMUP00000000241	ENSMUSP00000081578
ENSP00000259410	ENSPTRP00000036356	ENSMMUP00000011228	ENSMUSP00000030042
ENSP00000259455	ENSPTRP00000046269	ENSMMUP00000012870	ENSMUSP00000103378
ENSP00000259457	ENSPTRP00000036490	ENSMMUP00000009648	ENSMUSP00000028083
ENSP00000259467	ENSPTRP00000036459	ENSMMUP00000009054	ENSMUSP00000108562
ENSP00000259477	ENSPTRP00000036509	ENSMMUP00000027157	ENSMUSP00000088516
ENSP00000259486	ENSPTRP00000035117	ENSMMUP00000006514	ENSMUSP00000128941
ENSP00000259512	ENSPTRP00000035139	ENSMMUP00000017775	ENSMUSP00000022993
ENSP00000259605	ENSPTRP00000041707	ENSMMUP00000021828	ENSMUSP00000095702
ENSP00000259608	ENSPTRP00000035771	ENSMMUP00000021435	ENSMUSP00000030180
ENSP00000259632	ENSPTRP00000035721	ENSMMUP00000027356	ENSMUSP00000030158
ENSP00000259667	ENSPTRP00000035787	ENSMMUP00000021458	ENSMUSP00000030192
ENSP00000259698	ENSPTRP00000030363	ENSMMUP00000023026	ENSMUSP00000106013
ENSP00000259708	ENSPTRP00000031077	ENSMMUP00000015314	ENSMUSP00000003642
ENSP00000259727	ENSPTRP00000030306	ENSMMUP00000003928	ENSMUSP00000000260
ENSP00000259746	ENSPTRP00000031128	ENSMMUP00000020700	ENSMUSP00000109151
ENSP00000259750	ENSPTRP00000031089	ENSMMUP00000020486	ENSMUSP00000044580
ENSP00000259782	ENSPTRP00000049961	ENSMMUP00000016796	ENSMUSP00000034911
ENSP00000259870	ENSPTRP00000054574	ENSMMUP00000020572	ENSMUSP00000038043
ENSP00000259883	ENSPTRP00000030474	ENSMMUP00000009483	ENSMUSP00000117669
ENSP00000259895	ENSPTRP00000030616	ENSMMUP00000024483	ENSMUSP00000001565
ENSP00000259938	ENSPTRP00000030904	ENSMMUP00000020169	ENSMUSP00000025062
ENSP00000259939	ENSPTRP00000030327	ENSMMUP00000005198	ENSMUSP00000105738
ENSP00000259963	ENSPTRP00000030315	ENSMMUP00000002664	ENSMUSP00000097144
ENSP00000260056	ENSPTRP00000007095	ENSMMUP00000010298	ENSMUSP00000102798
ENSP00000260102	ENSPTRP00000034687	ENSMMUP00000007325	ENSMUSP00000115512
ENSP00000260113	ENSPTRP00000034834	ENSMMUP00000003942	ENSMUSP00000085826
ENSP00000260118	ENSPTRP00000034736	ENSMMUP00000011993	ENSMUSP00000095843
ENSP00000260126	ENSPTRP00000034798	ENSMMUP00000011505	ENSMUSP00000111062
ENSP00000260129	ENSPTRP00000034697	ENSMMUP00000032100	ENSMUSP00000054112
ENSP00000260147	ENSPTRP00000028585	ENSMMUP00000023724	ENSMUSP00000096394
ENSP00000260187	ENSPTRP00000007507	ENSMMUP00000011698	ENSMUSP00000110479
ENSP00000260191	ENSPTRP00000007385	ENSMMUP00000009276	ENSMUSP00000008734
ENSP00000260197	ENSPTRP00000007532	ENSMMUP00000019535	ENSMUSP00000058613
ENSP00000260227	ENSPTRP00000007254	ENSMMUP00000004544	ENSMUSP00000018767
ENSP00000260228	ENSPTRP00000007255	ENSMMUP00000014422	ENSMUSP00000034487
ENSP00000260229	ENSPTRP00000007256	ENSMMUP00000014423	ENSMUSP00000091423
ENSP00000260247	ENSPTRP00000007266	ENSMMUP00000009195	ENSMUSP00000034499
ENSP00000260257	ENSPTRP00000007343	ENSMMUP00000036707	ENSMUSP00000037082
ENSP00000260270	ENSPTRP00000007328	ENSMMUP00000002810	ENSMUSP00000034552
ENSP00000260283	ENSPTRP00000007329	ENSMMUP00000036716	ENSMUSP00000065633
ENSP00000260356	ENSPTRP00000011794	ENSMMUP00000007925	ENSMUSP00000044903
ENSP00000260372	ENSPTRP00000011914	ENSMMUP00000002067	ENSMUSP00000117299
ENSP00000260386	ENSPTRP00000011850	ENSMMUP00000010693	ENSMUSP00000028758
ENSP00000260402	ENSPTRP00000011810	ENSMMUP00000027046	ENSMUSP00000099583
ENSP00000260403	ENSPTRP00000011935	ENSMMUP00000008568	ENSMUSP00000064310
ENSP00000260408	ENSPTRP00000012167	ENSMMUP00000023035	ENSMUSP00000063839
ENSP00000260502	ENSPTRP00000001675	ENSMMUP00000039704	ENSMUSP00000029766
ENSP00000260505	ENSPTRP00000001552	ENSMMUP00000021800	ENSMUSP00000129939
ENSP00000260526	ENSPTRP00000045539	ENSMMUP00000008405	ENSMUSP00000044624
ENSP00000260570	ENSPTRP00000020219	ENSMMUP00000006760	ENSMUSP00000049335
ENSP00000260585	ENSPTRP00000052120	ENSMMUP00000018765	ENSMUSP00000118368
ENSP00000260600	ENSPTRP00000020130	ENSMMUP00000012551	ENSMUSP00000020984
ENSP00000260645	ENSPTRP00000020391	ENSMMUP00000010587	ENSMUSP00000069495
ENSP00000260662	ENSPTRP00000020129	ENSMMUP00000012549	ENSMUSP00000119136
ENSP00000260665	ENSPTRP00000020395	ENSMMUP00000026087	ENSMUSP00000107927
ENSP00000260702	ENSPTRP00000050390	ENSMMUP00000013470	ENSMUSP00000125803
ENSP00000260731	ENSPTRP00000004812	ENSMMUP00000030625	ENSMUSP00000012587
ENSP00000260746	ENSPTRP00000005104	ENSMMUP00000025180	ENSMUSP00000026009
ENSP00000260803	ENSPTRP00000026602	ENSMMUP00000028025	ENSMUSP00000070991
ENSP00000260810	ENSPTRP00000026557	ENSMMUP00000000078	ENSMUSP00000035164
ENSP00000260818	ENSPTRP00000026541	ENSMMUP00000021055	ENSMUSP00000055206
ENSP00000260843	ENSPTRP00000026750	ENSMMUP00000001467	ENSMUSP00000059272
ENSP00000260950	ENSPTRP00000021778	ENSMMUP00000018789	ENSMUSP00000027269
ENSP00000260952	ENSPTRP00000043080	ENSMMUP00000018794	ENSMUSP00000027264
ENSP00000260956	ENSPTRP00000021558	ENSMMUP00000030347	ENSMUSP00000088365
ENSP00000260983	ENSPTRP00000021818	ENSMMUP00000007439	ENSMUSP00000084942
ENSP00000260985	ENSPTRP00000021992	ENSMMUP00000021152	ENSMUSP00000027087
ENSP00000261007	ENSPTRP00000021633	ENSMMUP00000028708	ENSMUSP00000028515
ENSP00000261023	ENSPTRP00000048970	ENSMMUP00000038026	ENSMUSP00000028499
ENSP00000261024	ENSPTRP00000021763	ENSMMUP00000004671	ENSMUSP00000027137
ENSP00000261170	ENSPTRP00000008063	ENSMMUP00000012925	ENSMUSP00000032338
ENSP00000261180	ENSPTRP00000008884	ENSMMUP00000019397	ENSMUSP00000057449
ENSP00000261191	ENSPTRP00000008162	ENSMMUP00000008523	ENSMUSP00000032427
ENSP00000261195	ENSPTRP00000008127	ENSMMUP00000021256	ENSMUSP00000032371
ENSP00000261200	ENSPTRP00000058431	ENSMMUP00000027389	ENSMUSP00000084805
ENSP00000261208	ENSPTRP00000049982	ENSMMUP00000012197	ENSMUSP00000123336
ENSP00000261226	ENSPTRP00000009012	ENSMMUP00000023980	ENSMUSP00000063264
ENSP00000261245	ENSPTRP00000010879	ENSMMUP00000002190	ENSMUSP00000021523
ENSP00000261249	ENSPTRP00000010883	ENSMMUP00000017899	ENSMUSP00000112121
ENSP00000261254	ENSPTRP00000007779	ENSMMUP00000011210	ENSMUSP00000000188
ENSP00000261263	ENSPTRP00000008881	ENSMMUP00000025542	ENSMUSP00000129519
ENSP00000261292	ENSPTRP00000017022	ENSMMUP00000025049	ENSMUSP00000066536
ENSP00000261296	ENSPTRP00000010139	ENSMMUP00000017161	ENSMUSP00000022727
ENSP00000261304	ENSPTRP00000011226	ENSMMUP00000022713	ENSMUSP00000021390
ENSP00000261308	ENSPTRP00000028983	ENSMMUP00000021698	ENSMUSP00000022226
ENSP00000261312	ENSPTRP00000057753	ENSMMUP00000004174	ENSMUSP00000046766
ENSP00000261326	ENSPTRP00000016965	ENSMMUP00000024738	ENSMUSP00000063609
ENSP00000261349	ENSPTRP00000008035	ENSMMUP00000040191	ENSMUSP00000032322
ENSP00000261367	ENSPTRP00000048104	ENSMMUP00000013075	ENSMUSP00000025413
ENSP00000261374	ENSPTRP00000013452	ENSMMUP00000013016	ENSMUSP00000081678
ENSP00000261381	ENSPTRP00000013343	ENSMMUP00000022537	ENSMUSP00000032892
ENSP00000261383	ENSPTRP00000013404	ENSMMUP00000022026	ENSMUSP00000042857
ENSP00000261386	ENSPTRP00000013371	ENSMMUP00000017527	ENSMUSP00000046371
ENSP00000261396	ENSPTRP00000003533	ENSMMUP00000029089	ENSMUSP00000048084
ENSP00000261402	ENSPTRP00000009145	ENSMMUP00000027567	ENSMUSP00000020220
ENSP00000261405	ENSPTRP00000007801	ENSMMUP00000030152	ENSMUSP00000107873
ENSP00000261407	ENSPTRP00000007865	ENSMMUP00000013352	ENSMUSP00000004381
ENSP00000261427	ENSPTRP00000027533	ENSMMUP00000014859	ENSMUSP00000122471
ENSP00000261435	ENSPTRP00000027537	ENSMMUP00000003589	ENSMUSP00000109367
ENSP00000261438	ENSPTRP00000027514	ENSMMUP00000004480	ENSMUSP00000128429
ENSP00000261439	ENSPTRP00000027512	ENSMMUP00000000327	ENSMUSP00000044577
ENSP00000261441	ENSPTRP00000001933	ENSMMUP00000023431	ENSMUSP00000069246
ENSP00000261464	ENSPTRP00000003288	ENSMMUP00000038268	ENSMUSP00000082710
ENSP00000261475	ENSPTRP00000010629	ENSMMUP00000026127	ENSMUSP00000021410
ENSP00000261483	ENSPTRP00000048125	ENSMMUP00000004423	ENSMUSP00000083928
ENSP00000261486	ENSPTRP00000029321	ENSMMUP00000015985	ENSMUSP00000025234
ENSP00000261488	ENSPTRP00000009928	ENSMMUP00000003120	ENSMUSP00000071900
ENSP00000261503	ENSPTRP00000015151	ENSMMUP00000024438	ENSMUSP00000104349
ENSP00000261507	ENSPTRP00000028446	ENSMMUP00000017061	ENSMUSP00000034015
ENSP00000261514	ENSPTRP00000028471	ENSMMUP00000013395	ENSMUSP00000004430
ENSP00000261517	ENSPTRP00000012200	ENSMMUP00000001817	ENSMUSP00000077040
ENSP00000261520	ENSPTRP00000012195	ENSMMUP00000028084	ENSMUSP00000034761
ENSP00000261523	ENSPTRP00000051454	ENSMMUP00000023932	ENSMUSP00000034766
ENSP00000261530	ENSPTRP00000011155	ENSMMUP00000011533	ENSMUSP00000065858
ENSP00000261534	ENSPTRP00000011170	ENSMMUP00000001459	ENSMUSP00000035260
ENSP00000261537	ENSPTRP00000016856	ENSMMUP00000013391	ENSMUSP00000054428
ENSP00000261574	ENSPTRP00000010176	ENSMMUP00000017795	ENSMUSP00000032898
ENSP00000261584	ENSPTRP00000013473	ENSMMUP00000022763	ENSMUSP00000095675
ENSP00000261588	ENSPTRP00000013532	ENSMMUP00000020426	ENSMUSP00000071548
ENSP00000261590	ENSPTRP00000016915	ENSMMUP00000027766	ENSMUSP00000057096
ENSP00000261592	ENSPTRP00000016932	ENSMMUP00000041282	ENSMUSP00000130950
ENSP00000261596	ENSPTRP00000016737	ENSMMUP00000023100	ENSMUSP00000118610
ENSP00000261597	ENSPTRP00000016733	ENSMMUP00000024940	ENSMUSP00000024851
ENSP00000261600	ENSPTRP00000016706	ENSMMUP00000006199	ENSMUSP00000025137
ENSP00000261601	ENSPTRP00000055013	ENSMMUP00000041308	ENSMUSP00000089728
ENSP00000261609	ENSPTRP00000051666	ENSMMUP00000005845	ENSMUSP00000075579
ENSP00000261615	ENSPTRP00000014467	ENSMMUP00000032259	ENSMUSP00000019422
ENSP00000261637	ENSPTRP00000049950	ENSMMUP00000016938	ENSMUSP00000004470
ENSP00000261643	ENSPTRP00000014984	ENSMMUP00000021242	ENSMUSP00000040138
ENSP00000261667	ENSPTRP00000010000	ENSMMUP00000027086	ENSMUSP00000022496
ENSP00000261681	ENSPTRP00000010959	ENSMMUP00000028216	ENSMUSP00000080683
ENSP00000261700	ENSPTRP00000010753	ENSMMUP00000023939	ENSMUSP00000022341
ENSP00000261708	ENSPTRP00000015321	ENSMMUP00000026846	ENSMUSP00000103876
ENSP00000261712	ENSPTRP00000015341	ENSMMUP00000024950	ENSMUSP00000017572
ENSP00000261713	ENSPTRP00000015346	ENSMMUP00000029428	ENSMUSP00000042825
ENSP00000261714	ENSPTRP00000015295	ENSMMUP00000001376	ENSMUSP00000021197
ENSP00000261716	ENSPTRP00000015275	ENSMMUP00000025841	ENSMUSP00000055470
ENSP00000261721	ENSPTRP00000012623	ENSMMUP00000014427	ENSMUSP00000026093
ENSP00000261726	ENSPTRP00000009262	ENSMMUP00000002550	ENSMUSP00000132676
ENSP00000261731	ENSPTRP00000009320	ENSMMUP00000002106	ENSMUSP00000031591
ENSP00000261739	ENSPTRP00000009226	ENSMMUP00000010091	ENSMUSP00000099638
ENSP00000261740	ENSPTRP00000009212	ENSMMUP00000005260	ENSMUSP00000107844
ENSP00000261745	ENSPTRP00000009284	ENSMMUP00000018294	ENSMUSP00000038977
ENSP00000261749	ENSPTRP00000012581	ENSMMUP00000012257	ENSMUSP00000069228
ENSP00000261751	ENSPTRP00000012561	ENSMMUP00000009896	ENSMUSP00000034854
ENSP00000261755	ENSPTRP00000012583	ENSMMUP00000022461	ENSMUSP00000032865
ENSP00000261772	ENSPTRP00000053447	ENSMMUP00000028514	ENSMUSP00000034441
ENSP00000261776	ENSPTRP00000014200	ENSMMUP00000032326	ENSMUSP00000034190
ENSP00000261796	ENSPTRP00000029732	ENSMMUP00000028531	ENSMUSP00000025471
ENSP00000261797	ENSPTRP00000047907	ENSMMUP00000033848	ENSMUSP00000068687
ENSP00000261800	ENSPTRP00000029788	ENSMMUP00000004661	ENSMUSP00000067556
ENSP00000261835	ENSPTRP00000011444	ENSMMUP00000000137	ENSMUSP00000021684
ENSP00000261837	ENSPTRP00000012110	ENSMMUP00000022869	ENSMUSP00000076155
ENSP00000261839	ENSPTRP00000012111	ENSMMUP00000009855	ENSMUSP00000042229
ENSP00000261866	ENSPTRP00000011993	ENSMMUP00000018770	ENSMUSP00000037543
ENSP00000261883	ENSPTRP00000012263	ENSMMUP00000012630	ENSMUSP00000036631
ENSP00000261884	ENSPTRP00000012241	ENSMMUP00000012937	ENSMUSP00000113949
ENSP00000261888	ENSPTRP00000012264	ENSMMUP00000007587	ENSMUSP00000129840
ENSP00000261890	ENSPTRP00000012292	ENSMMUP00000010493	ENSMUSP00000129163
ENSP00000261892	ENSPTRP00000012286	ENSMMUP00000029051	ENSMUSP00000035616
ENSP00000261900	ENSPTRP00000008350	ENSMMUP00000010023	ENSMUSP00000012104
ENSP00000261918	ENSPTRP00000012449	ENSMMUP00000028741	ENSMUSP00000042211
ENSP00000261921	ENSPTRP00000057155	ENSMMUP00000004855	ENSMUSP00000057406
ENSP00000261937	ENSPTRP00000045284	ENSMMUP00000024605	ENSMUSP00000020617
ENSP00000261942	ENSPTRP00000029993	ENSMMUP00000011887	ENSMUSP00000121182
ENSP00000261965	ENSPTRP00000010276	ENSMMUP00000017908	ENSMUSP00000000776
ENSP00000261978	ENSPTRP00000011096	ENSMMUP00000023671	ENSMUSP00000128882
ENSP00000261980	ENSPTRP00000011084	ENSMMUP00000032733	ENSMUSP00000131009
ENSP00000261991	ENSPTRP00000011290	ENSMMUP00000007383	ENSMUSP00000042987
ENSP00000262013	ENSPTRP00000040605	ENSMMUP00000029662	ENSMUSP00000099458
ENSP00000262018	ENSPTRP00000052880	ENSMMUP00000001953	ENSMUSP00000098118
ENSP00000262027	ENSPTRP00000008732	ENSMMUP00000014784	ENSMUSP00000130666
ENSP00000262031	ENSPTRP00000008683	ENSMMUP00000025399	ENSMUSP00000089664
ENSP00000262039	ENSPTRP00000049400	ENSMMUP00000019111	ENSMUSP00000111479
ENSP00000262041	ENSPTRP00000032370	ENSMMUP00000006593	ENSMUSP00000043587
ENSP00000262042	ENSPTRP00000048447	ENSMMUP00000016668	ENSMUSP00000040176
ENSP00000262053	ENSPTRP00000008439	ENSMMUP00000015863	ENSMUSP00000023769
ENSP00000262065	ENSPTRP00000016012	ENSMMUP00000029793	ENSMUSP00000126389
ENSP00000262067	ENSPTRP00000032378	ENSMMUP00000022433	ENSMUSP00000020896
ENSP00000262085	ENSPTRP00000033982	ENSMMUP00000001034	ENSMUSP00000053643
ENSP00000262095	ENSPTRP00000017069	ENSMMUP00000030557	ENSMUSP00000110798
ENSP00000262096	ENSPTRP00000034266	ENSMMUP00000002493	ENSMUSP00000129996
ENSP00000262102	ENSPTRP00000034282	ENSMMUP00000001526	ENSMUSP00000112626
ENSP00000262105	ENSPTRP00000034646	ENSMMUP00000020144	ENSMUSP00000023353
ENSP00000262109	ENSPTRP00000046618	ENSMMUP00000010200	ENSMUSP00000106436
ENSP00000262113	ENSPTRP00000034166	ENSMMUP00000030819	ENSMUSP00000033842
ENSP00000262126	ENSPTRP00000016777	ENSMMUP00000029096	ENSMUSP00000039035
ENSP00000262127	ENSPTRP00000016812	ENSMMUP00000028776	ENSMUSP00000095149
ENSP00000262134	ENSPTRP00000013861	ENSMMUP00000005968	ENSMUSP00000049252
ENSP00000262138	ENSPTRP00000058616	ENSMMUP00000003950	ENSMUSP00000021066
ENSP00000262144	ENSPTRP00000014260	ENSMMUP00000032318	ENSMUSP00000043671
ENSP00000262150	ENSPTRP00000017156	ENSMMUP00000017791	ENSMUSP00000092210
ENSP00000262158	ENSPTRP00000017016	ENSMMUP00000016775	ENSMUSP00000026999
ENSP00000262186	ENSPTRP00000047556	ENSMMUP00000026900	ENSMUSP00000047705
ENSP00000262187	ENSPTRP00000060521	ENSMMUP00000008217	ENSMUSP00000030787
ENSP00000262188	ENSPTRP00000034052	ENSMMUP00000008798	ENSMUSP00000030791
ENSP00000262193	ENSPTRP00000032145	ENSMMUP00000026177	ENSMUSP00000014913
ENSP00000262198	ENSPTRP00000017225	ENSMMUP00000018027	ENSMUSP00000068560
ENSP00000262209	ENSPTRP00000046657	ENSMMUP00000014078	ENSMUSP00000043594
ENSP00000262215	ENSPTRP00000034778	ENSMMUP00000018947	ENSMUSP00000085986
ENSP00000262219	ENSPTRP00000043234	ENSMMUP00000023658	ENSMUSP00000065295
ENSP00000262241	ENSPTRP00000052457	ENSMMUP00000007701	ENSMUSP00000112089
ENSP00000262244	ENSPTRP00000035638	ENSMMUP00000014394	ENSMUSP00000100040
ENSP00000262265	ENSPTRP00000019389	ENSMMUP00000029121	ENSMUSP00000103441
ENSP00000262269	ENSPTRP00000048538	ENSMMUP00000001915	ENSMUSP00000130682
ENSP00000262288	ENSPTRP00000016023	ENSMMUP00000003031	ENSMUSP00000000287
ENSP00000262290	ENSPTRP00000016042	ENSMMUP00000003021	ENSMUSP00000099466
ENSP00000262291	ENSPTRP00000016081	ENSMMUP00000002328	ENSMUSP00000018315
ENSP00000262293	ENSPTRP00000016070	ENSMMUP00000004522	ENSMUSP00000060803
ENSP00000262301	ENSPTRP00000012937	ENSMMUP00000014572	ENSMUSP00000112340
ENSP00000262302	ENSPTRP00000013005	ENSMMUP00000024466	ENSMUSP00000049319
ENSP00000262316	ENSPTRP00000012854	ENSMMUP00000000791	ENSMUSP00000020524
ENSP00000262318	ENSPTRP00000012980	ENSMMUP00000032735	ENSMUSP00000035964
ENSP00000262319	ENSPTRP00000012982	ENSMMUP00000010630	ENSMUSP00000110835
ENSP00000262320	ENSPTRP00000042391	ENSMMUP00000000813	ENSMUSP00000073974
ENSP00000262340	ENSPTRP00000001458	ENSMMUP00000003694	ENSMUSP00000029824
ENSP00000262345	ENSPTRP00000001451	ENSMMUP00000000879	ENSMUSP00000010605
ENSP00000262352	ENSPTRP00000049497	ENSMMUP00000000178	ENSMUSP00000025875
ENSP00000262366	ENSPTRP00000043646	ENSMMUP00000020691	ENSMUSP00000014447
ENSP00000262367	ENSPTRP00000013169	ENSMMUP00000032686	ENSMUSP00000023165
ENSP00000262370	ENSPTRP00000057859	ENSMMUP00000004708	ENSMUSP00000087946
ENSP00000262376	ENSPTRP00000013201	ENSMMUP00000032664	ENSMUSP00000061843
ENSP00000262383	ENSPTRP00000013826	ENSMMUP00000028001	ENSMUSP00000105282
ENSP00000262384	ENSPTRP00000013822	ENSMMUP00000024966	ENSMUSP00000034074
ENSP00000262394	ENSPTRP00000015180	ENSMMUP00000026628	ENSMUSP00000017821
ENSP00000262395	ENSPTRP00000015252	ENSMMUP00000028200	ENSMUSP00000017530
ENSP00000262406	ENSPTRP00000016222	ENSMMUP00000019069	ENSMUSP00000020920
ENSP00000262407	ENSPTRP00000015779	ENSMMUP00000016626	ENSMUSP00000099375
ENSP00000262415	ENSPTRP00000015736	ENSMMUP00000015836	ENSMUSP00000037251
ENSP00000262419	ENSPTRP00000015841	ENSMMUP00000034266	ENSMUSP00000102585
ENSP00000262424	ENSPTRP00000043479	ENSMMUP00000014740	ENSMUSP00000034282
ENSP00000262426	ENSPTRP00000014391	ENSMMUP00000025624	ENSMUSP00000131700
ENSP00000262430	ENSPTRP00000014340	ENSMMUP00000012891	ENSMUSP00000095970
ENSP00000262435	ENSPTRP00000016213	ENSMMUP00000012372	ENSMUSP00000129269
ENSP00000262441	ENSPTRP00000014927	ENSMMUP00000023773	ENSMUSP00000061560
ENSP00000262442	ENSPTRP00000052909	ENSMMUP00000024396	ENSMUSP00000079494
ENSP00000262450	ENSPTRP00000000143	ENSMMUP00000022145	ENSMUSP00000030775
ENSP00000262455	ENSPTRP00000036210	ENSMMUP00000014978	ENSMUSP00000030028
ENSP00000262457	ENSPTRP00000036212	ENSMMUP00000002030	ENSMUSP00000030029
ENSP00000262460	ENSPTRP00000022872	ENSMMUP00000003218	ENSMUSP00000028948
ENSP00000262461	ENSPTRP00000029417	ENSMMUP00000014701	ENSMUSP00000111023
ENSP00000262477	ENSPTRP00000014725	ENSMMUP00000013711	ENSMUSP00000104173
ENSP00000262487	ENSPTRP00000022738	ENSMMUP00000020972	ENSMUSP00000096910
ENSP00000262493	ENSPTRP00000013873	ENSMMUP00000026159	ENSMUSP00000114144
ENSP00000262498	ENSPTRP00000013958	ENSMMUP00000020894	ENSMUSP00000034249
ENSP00000262507	ENSPTRP00000013924	ENSMMUP00000026966	ENSMUSP00000034234
ENSP00000262519	ENSPTRP00000013706	ENSMMUP00000004313	ENSMUSP00000047672
ENSP00000262545	ENSPTRP00000022764	ENSMMUP00000019197	ENSMUSP00000028905
ENSP00000262547	ENSPTRP00000022784	ENSMMUP00000005533	ENSMUSP00000133177
ENSP00000262593	ENSPTRP00000023468	ENSMMUP00000009292	ENSMUSP00000029075
ENSP00000262608	ENSPTRP00000024168	ENSMMUP00000008858	ENSMUSP00000098556
ENSP00000262623	ENSPTRP00000018575	ENSMMUP00000001142	ENSMUSP00000005692
ENSP00000262624	ENSPTRP00000048802	ENSMMUP00000023182	ENSMUSP00000073489
ENSP00000262630	ENSPTRP00000018588	ENSMMUP00000003182	ENSMUSP00000103786
ENSP00000262633	ENSPTRP00000018580	ENSMMUP00000024943	ENSMUSP00000040005
ENSP00000262637	ENSPTRP00000018647	ENSMMUP00000000705	ENSMUSP00000045372
ENSP00000262640	ENSPTRP00000038738	ENSMMUP00000002698	ENSMUSP00000052262
ENSP00000262644	ENSPTRP00000034707	ENSMMUP00000019225	ENSMUSP00000082013
ENSP00000262646	ENSPTRP00000057087	ENSMMUP00000022423	ENSMUSP00000057664
ENSP00000262650	ENSPTRP00000042219	ENSMMUP00000016958	ENSMUSP00000129778
ENSP00000262710	ENSPTRP00000010442	ENSMMUP00000017040	ENSMUSP00000022793
ENSP00000262715	ENSPTRP00000010340	ENSMMUP00000021364	ENSMUSP00000006444
ENSP00000262719	ENSPTRP00000017119	ENSMMUP00000006812	ENSMUSP00000056530
ENSP00000262726	ENSPTRP00000024941	ENSMMUP00000007615	ENSMUSP00000114909
ENSP00000262738	ENSPTRP00000059124	ENSMMUP00000027627	ENSMUSP00000016172
ENSP00000262764	ENSPTRP00000016518	ENSMMUP00000010793	ENSMUSP00000121973
ENSP00000262765	ENSPTRP00000016452	ENSMMUP00000004715	ENSMUSP00000115947
ENSP00000262776	ENSPTRP00000016532	ENSMMUP00000025835	ENSMUSP00000035579
ENSP00000262809	ENSPTRP00000018273	ENSMMUP00000017980	ENSMUSP00000091163
ENSP00000262811	ENSPTRP00000018244	ENSMMUP00000004227	ENSMUSP00000046075
ENSP00000262812	ENSPTRP00000018293	ENSMMUP00000030656	ENSMUSP00000071078
ENSP00000262815	ENSPTRP00000018319	ENSMMUP00000011709	ENSMUSP00000131966
ENSP00000262817	ENSPTRP00000018280	ENSMMUP00000013069	ENSMUSP00000043659
ENSP00000262839	ENSPTRP00000038200	ENSMMUP00000013668	ENSMUSP00000049063
ENSP00000262843	ENSPTRP00000041384	ENSMMUP00000007444	ENSMUSP00000108612
ENSP00000262850	ENSPTRP00000047390	ENSMMUP00000041035	ENSMUSP00000039013
ENSP00000262865	ENSPTRP00000023152	ENSMMUP00000026563	ENSMUSP00000067837
ENSP00000262866	ENSPTRP00000023106	ENSMMUP00000010743	ENSMUSP00000105189
ENSP00000262873	ENSPTRP00000023033	ENSMMUP00000000320	ENSMUSP00000090672
ENSP00000262878	ENSPTRP00000023119	ENSMMUP00000037877	ENSMUSP00000059717
ENSP00000262879	ENSPTRP00000023158	ENSMMUP00000037922	ENSMUSP00000105111
ENSP00000262891	ENSPTRP00000024019	ENSMMUP00000024573	ENSMUSP00000082862
ENSP00000262901	ENSPTRP00000031505	ENSMMUP00000029336	ENSMUSP00000020071
ENSP00000262903	ENSPTRP00000031516	ENSMMUP00000019289	ENSMUSP00000039206
ENSP00000262916	ENSPTRP00000001033	ENSMMUP00000020943	ENSMUSP00000030376
ENSP00000262919	ENSPTRP00000022609	ENSMMUP00000029333	ENSMUSP00000028781
ENSP00000262942	ENSPTRP00000033275	ENSMMUP00000025414	ENSMUSP00000031625
ENSP00000262948	ENSPTRP00000017496	ENSMMUP00000025705	ENSMUSP00000121111
ENSP00000262953	ENSPTRP00000046179	ENSMMUP00000003902	ENSMUSP00000121125
ENSP00000262961	ENSPTRP00000017472	ENSMMUP00000017558	ENSMUSP00000113913
ENSP00000262968	ENSPTRP00000017461	ENSMMUP00000031969	ENSMUSP00000036438
ENSP00000262971	ENSPTRP00000017489	ENSMMUP00000014425	ENSMUSP00000005064
ENSP00000262982	ENSPTRP00000023391	ENSMMUP00000025796	ENSMUSP00000002790
ENSP00000262990	ENSPTRP00000028265	ENSMMUP00000013692	ENSMUSP00000034147
ENSP00000262995	ENSPTRP00000028277	ENSMMUP00000001121	ENSMUSP00000034150
ENSP00000263025	ENSPTRP00000053615	ENSMMUP00000023356	ENSMUSP00000051619
ENSP00000263026	ENSPTRP00000013439	ENSMMUP00000023309	ENSMUSP00000102097
ENSP00000263035	ENSPTRP00000003877	ENSMMUP00000022541	ENSMUSP00000092769
ENSP00000263038	ENSPTRP00000003892	ENSMMUP00000031342	ENSMUSP00000027975
ENSP00000263043	ENSPTRP00000031242	ENSMMUP00000007069	ENSMUSP00000048234
ENSP00000263046	ENSPTRP00000031214	ENSMMUP00000003835	ENSMUSP00000027059
ENSP00000263056	ENSPTRP00000004070	ENSMMUP00000006542	ENSMUSP00000025078
ENSP00000263062	ENSPTRP00000004091	ENSMMUP00000016343	ENSMUSP00000028100
ENSP00000263080	ENSPTRP00000014620	ENSMMUP00000035419	ENSMUSP00000021119
ENSP00000263083	ENSPTRP00000014578	ENSMMUP00000029196	ENSMUSP00000042162
ENSP00000263087	ENSPTRP00000014641	ENSMMUP00000035412	ENSMUSP00000006101
ENSP00000263088	ENSPTRP00000014697	ENSMMUP00000007487	ENSMUSP00000104197
ENSP00000263092	ENSPTRP00000014594	ENSMMUP00000028984	ENSMUSP00000010698
ENSP00000263093	ENSPTRP00000019940	ENSMMUP00000023495	ENSMUSP00000032539
ENSP00000263102	ENSPTRP00000039794	ENSMMUP00000023938	ENSMUSP00000123374
ENSP00000263125	ENSPTRP00000041216	ENSMMUP00000027347	ENSMUSP00000028118
ENSP00000263150	ENSPTRP00000003785	ENSMMUP00000036387	ENSMUSP00000062174
ENSP00000263160	ENSPTRP00000045307	ENSMMUP00000026804	ENSMUSP00000032710
ENSP00000263168	ENSPTRP00000057790	ENSMMUP00000020564	ENSMUSP00000070781
ENSP00000263174	ENSPTRP00000001710	ENSMMUP00000021456	ENSMUSP00000044693
ENSP00000263177	ENSPTRP00000001705	ENSMMUP00000011167	ENSMUSP00000102081
ENSP00000263181	ENSPTRP00000006013	ENSMMUP00000017901	ENSMUSP00000028527
ENSP00000263187	ENSPTRP00000001510	ENSMMUP00000001169	ENSMUSP00000005630
ENSP00000263205	ENSPTRP00000039482	ENSMMUP00000030619	ENSMUSP00000012259
ENSP00000263207	ENSPTRP00000059009	ENSMMUP00000022560	ENSMUSP00000111281
ENSP00000263208	ENSPTRP00000024210	ENSMMUP00000012627	ENSMUSP00000004222
ENSP00000263209	ENSPTRP00000024242	ENSMMUP00000026457	ENSMUSP00000009321
ENSP00000263212	ENSPTRP00000024314	ENSMMUP00000007313	ENSMUSP00000127986
ENSP00000263253	ENSPTRP00000024841	ENSMMUP00000001192	ENSMUSP00000066789
ENSP00000263256	ENSPTRP00000024861	ENSMMUP00000002466	ENSMUSP00000121504
ENSP00000263257	ENSPTRP00000048605	ENSMMUP00000005460	ENSMUSP00000032571
ENSP00000263265	ENSPTRP00000019310	ENSMMUP00000012085	ENSMUSP00000113802
ENSP00000263266	ENSPTRP00000019287	ENSMMUP00000029167	ENSMUSP00000114397
ENSP00000263270	ENSPTRP00000019213	ENSMMUP00000031555	ENSMUSP00000083281
ENSP00000263274	ENSPTRP00000019263	ENSMMUP00000019156	ENSMUSP00000126525
ENSP00000263277	ENSPTRP00000019245	ENSMMUP00000007917	ENSMUSP00000096397
ENSP00000263284	ENSPTRP00000061282	ENSMMUP00000011454	ENSMUSP00000096377
ENSP00000263314	ENSPTRP00000006313	ENSMMUP00000023417	ENSMUSP00000028465
ENSP00000263321	ENSPTRP00000007149	ENSMMUP00000014548	ENSMUSP00000004770
ENSP00000263339	ENSPTRP00000021189	ENSMMUP00000026006	ENSMUSP00000028882
ENSP00000263341	ENSPTRP00000021191	ENSMMUP00000026007	ENSMUSP00000028881
ENSP00000263354	ENSPTRP00000043338	ENSMMUP00000019320	ENSMUSP00000006181
ENSP00000263368	ENSPTRP00000018866	ENSMMUP00000020467	ENSMUSP00000103995
ENSP00000263370	ENSPTRP00000018884	ENSMMUP00000023289	ENSMUSP00000003850
ENSP00000263372	ENSPTRP00000018717	ENSMMUP00000018744	ENSMUSP00000082975
ENSP00000263377	ENSPTRP00000018122	ENSMMUP00000028168	ENSMUSP00000003726
ENSP00000263379	ENSPTRP00000018055	ENSMMUP00000017805	ENSMUSP00000005601
ENSP00000263383	ENSPTRP00000018112	ENSMMUP00000010154	ENSMUSP00000101023
ENSP00000263388	ENSPTRP00000018116	ENSMMUP00000017928	ENSMUSP00000085016
ENSP00000263408	ENSPTRP00000028833	ENSMMUP00000026132	ENSMUSP00000022749
ENSP00000263413	ENSPTRP00000028843	ENSMMUP00000027679	ENSMUSP00000125693
ENSP00000263433	ENSPTRP00000019759	ENSMMUP00000028925	ENSMUSP00000013886
ENSP00000263440	ENSPTRP00000001407	ENSMMUP00000026367	ENSMUSP00000095574
ENSP00000263461	ENSPTRP00000050172	ENSMMUP00000001485	ENSMUSP00000081567
ENSP00000263464	ENSPTRP00000007250	ENSMMUP00000004533	ENSMUSP00000013949
ENSP00000263468	ENSPTRP00000007244	ENSMMUP00000027355	ENSMUSP00000042904
ENSP00000263525	ENSPTRP00000002843	ENSMMUP00000020646	ENSMUSP00000039253
ENSP00000263549	ENSPTRP00000033853	ENSMMUP00000005646	ENSMUSP00000039704
ENSP00000263559	ENSPTRP00000004436	ENSMMUP00000005483	ENSMUSP00000090130
ENSP00000263563	ENSPTRP00000004492	ENSMMUP00000002843	ENSMUSP00000020289
ENSP00000263574	ENSPTRP00000007666	ENSMMUP00000023691	ENSMUSP00000071125
ENSP00000263576	ENSPTRP00000007601	ENSMMUP00000010020	ENSMUSP00000034612
ENSP00000263578	ENSPTRP00000007612	ENSMMUP00000036594	ENSMUSP00000038924
ENSP00000263593	ENSPTRP00000007567	ENSMMUP00000011118	ENSMUSP00000002007
ENSP00000263620	ENSPTRP00000012453	ENSMMUP00000032025	ENSMUSP00000019708
ENSP00000263635	ENSPTRP00000021472	ENSMMUP00000008127	ENSMUSP00000123345
ENSP00000263663	ENSPTRP00000020020	ENSMMUP00000002041	ENSMUSP00000075339
ENSP00000263665	ENSPTRP00000026088	ENSMMUP00000027969	ENSMUSP00000032159
ENSP00000263666	ENSPTRP00000026085	ENSMMUP00000016631	ENSMUSP00000075376
ENSP00000263671	ENSPTRP00000006997	ENSMMUP00000027171	ENSMUSP00000102699
ENSP00000263681	ENSPTRP00000006994	ENSMMUP00000027170	ENSMUSP00000032969
ENSP00000263708	ENSPTRP00000021239	ENSMMUP00000007416	ENSMUSP00000067614
ENSP00000263710	ENSPTRP00000021254	ENSMMUP00000009845	ENSMUSP00000042266
ENSP00000263713	ENSPTRP00000021243	ENSMMUP00000001662	ENSMUSP00000128374
ENSP00000263726	ENSPTRP00000002905	ENSMMUP00000015805	ENSMUSP00000027740
ENSP00000263734	ENSPTRP00000020413	ENSMMUP00000030706	ENSMUSP00000024954
ENSP00000263754	ENSPTRP00000025331	ENSMMUP00000026770	ENSMUSP00000000724
ENSP00000263773	ENSPTRP00000006215	ENSMMUP00000022273	ENSMUSP00000013759
ENSP00000263774	ENSPTRP00000006209	ENSMMUP00000005738	ENSMUSP00000005647
ENSP00000263776	ENSPTRP00000006122	ENSMMUP00000025879	ENSMUSP00000106877
ENSP00000263780	ENSPTRP00000026105	ENSMMUP00000021352	ENSMUSP00000004965
ENSP00000263791	ENSPTRP00000011798	ENSMMUP00000007928	ENSMUSP00000005233
ENSP00000263795	ENSPTRP00000011975	ENSMMUP00000029985	ENSMUSP00000106234
ENSP00000263798	ENSPTRP00000011856	ENSMMUP00000018152	ENSMUSP00000106408
ENSP00000263802	ENSPTRP00000011929	ENSMMUP00000013121	ENSMUSP00000028740
ENSP00000263805	ENSPTRP00000011910	ENSMMUP00000002064	ENSMUSP00000055602
ENSP00000263816	ENSPTRP00000021546	ENSMMUP00000022551	ENSMUSP00000079752
ENSP00000263817	ENSPTRP00000021540	ENSMMUP00000018185	ENSMUSP00000099771
ENSP00000263826	ENSPTRP00000050982	ENSMMUP00000026292	ENSMUSP00000106789
ENSP00000263847	ENSPTRP00000006371	ENSMMUP00000002332	ENSMUSP00000025590
ENSP00000263851	ENSPTRP00000034841	ENSMMUP00000002219	ENSMUSP00000126219
ENSP00000263857	ENSPTRP00000020836	ENSMMUP00000020791	ENSMUSP00000060858
ENSP00000263881	ENSPTRP00000020357	ENSMMUP00000018272	ENSMUSP00000108008
ENSP00000263915	ENSPTRP00000021504	ENSMMUP00000020055	ENSMUSP00000028252
ENSP00000263918	ENSPTRP00000010587	ENSMMUP00000036615	ENSMUSP00000120830
ENSP00000263921	ENSPTRP00000027633	ENSMMUP00000008416	ENSMUSP00000074903
ENSP00000263923	ENSPTRP00000027639	ENSMMUP00000016642	ENSMUSP00000075443
ENSP00000263925	ENSPTRP00000027630	ENSMMUP00000022909	ENSMUSP00000113035
ENSP00000263956	ENSPTRP00000021821	ENSMMUP00000011338	ENSMUSP00000039420
ENSP00000263960	ENSPTRP00000021824	ENSMMUP00000013744	ENSMUSP00000027125
ENSP00000263966	ENSPTRP00000026932	ENSMMUP00000004793	ENSMUSP00000072155
ENSP00000263967	ENSPTRP00000026912	ENSMMUP00000006866	ENSMUSP00000103878
ENSP00000263991	ENSPTRP00000044919	ENSMMUP00000021920	ENSMUSP00000105191
ENSP00000263997	ENSPTRP00000014107	ENSMMUP00000002758	ENSMUSP00000039029
ENSP00000264005	ENSPTRP00000014085	ENSMMUP00000032356	ENSMUSP00000038232
ENSP00000264009	ENSPTRP00000014029	ENSMMUP00000007765	ENSMUSP00000048904
ENSP00000264010	ENSPTRP00000014062	ENSMMUP00000012827	ENSMUSP00000005841
ENSP00000264012	ENSPTRP00000014116	ENSMMUP00000013622	ENSMUSP00000079613
ENSP00000264018	ENSPTRP00000044660	ENSMMUP00000024532	ENSMUSP00000096435
ENSP00000264029	ENSPTRP00000007463	ENSMMUP00000003433	ENSMUSP00000034609
ENSP00000264033	ENSPTRP00000007497	ENSMMUP00000006328	ENSMUSP00000041902
ENSP00000264036	ENSPTRP00000007498	ENSMMUP00000006337	ENSMUSP00000034650
ENSP00000264042	ENSPTRP00000022472	ENSMMUP00000001751	ENSMUSP00000043545
ENSP00000264047	ENSPTRP00000021106	ENSMMUP00000013294	ENSMUSP00000093379
ENSP00000264051	ENSPTRP00000022308	ENSMMUP00000016020	ENSMUSP00000066894
ENSP00000264057	ENSPTRP00000022326	ENSMMUP00000007464	ENSMUSP00000027517
ENSP00000264059	ENSPTRP00000022301	ENSMMUP00000000174	ENSMUSP00000112980
ENSP00000264065	ENSPTRP00000021730	ENSMMUP00000018907	ENSMUSP00000028392
ENSP00000264073	ENSPTRP00000017713	ENSMMUP00000008615	ENSMUSP00000096549
ENSP00000264079	ENSPTRP00000017677	ENSMMUP00000014949	ENSMUSP00000106705
ENSP00000264088	ENSPTRP00000017631	ENSMMUP00000007402	ENSMUSP00000040198
ENSP00000264093	ENSPTRP00000020717	ENSMMUP00000023442	ENSMUSP00000014698
ENSP00000264094	ENSPTRP00000051888	ENSMMUP00000002850	ENSMUSP00000000707
ENSP00000264106	ENSPTRP00000043669	ENSMMUP00000003172	ENSMUSP00000107729
ENSP00000264108	ENSPTRP00000021597	ENSMMUP00000009587	ENSMUSP00000107750
ENSP00000264110	ENSPTRP00000021635	ENSMMUP00000005272	ENSMUSP00000107648
ENSP00000264122	ENSPTRP00000026201	ENSMMUP00000009923	ENSMUSP00000023313
ENSP00000264144	ENSPTRP00000002941	ENSMMUP00000001968	ENSMUSP00000027753
ENSP00000264156	ENSPTRP00000021381	ENSMMUP00000023011	ENSMUSP00000027601
ENSP00000264157	ENSPTRP00000040990	ENSMMUP00000013338	ENSMUSP00000027587
ENSP00000264159	ENSPTRP00000021373	ENSMMUP00000001033	ENSMUSP00000083806
ENSP00000264161	ENSPTRP00000021385	ENSMMUP00000024163	ENSMUSP00000027602
ENSP00000264162	ENSPTRP00000021379	ENSMMUP00000016070	ENSMUSP00000073190
ENSP00000264167	ENSPTRP00000021662	ENSMMUP00000011141	ENSMUSP00000041967
ENSP00000264187	ENSPTRP00000003607	ENSMMUP00000016697	ENSMUSP00000005532
ENSP00000264192	ENSPTRP00000021453	ENSMMUP00000018621	ENSMUSP00000028175
ENSP00000264198	ENSPTRP00000000497	ENSMMUP00000009065	ENSMUSP00000039604
ENSP00000264220	ENSPTRP00000027654	ENSMMUP00000021488	ENSMUSP00000120632
ENSP00000264230	ENSPTRP00000027668	ENSMMUP00000029659	ENSMUSP00000045948
ENSP00000264245	ENSPTRP00000026299	ENSMMUP00000015753	ENSMUSP00000023487
ENSP00000264246	ENSPTRP00000026304	ENSMMUP00000039956	ENSMUSP00000100491
ENSP00000264260	ENSPTRP00000021078	ENSMMUP00000036207	ENSMUSP00000027237
ENSP00000264265	ENSPTRP00000026801	ENSMMUP00000006580	ENSMUSP00000060732
ENSP00000264318	ENSPTRP00000027579	ENSMMUP00000012458	ENSMUSP00000031121
ENSP00000264326	ENSPTRP00000026100	ENSMMUP00000020880	ENSMUSP00000132603
ENSP00000264331	ENSPTRP00000025354	ENSMMUP00000009671	ENSMUSP00000017629
ENSP00000264344	ENSPTRP00000027960	ENSMMUP00000023890	ENSMUSP00000087304
ENSP00000264360	ENSPTRP00000028237	ENSMMUP00000034791	ENSMUSP00000053795
ENSP00000264363	ENSPTRP00000028146	ENSMMUP00000003853	ENSMUSP00000121985
ENSP00000264380	ENSPTRP00000021995	ENSMMUP00000023067	ENSMUSP00000095314
ENSP00000264382	ENSPTRP00000026830	ENSMMUP00000038668	ENSMUSP00000129116
ENSP00000264400	ENSPTRP00000027857	ENSMMUP00000027738	ENSMUSP00000031276
ENSP00000264414	ENSPTRP00000022190	ENSMMUP00000037501	ENSMUSP00000130738
ENSP00000264444	ENSPTRP00000020645	ENSMMUP00000013390	ENSMUSP00000001184
ENSP00000264447	ENSPTRP00000020674	ENSMMUP00000009407	ENSMUSP00000087024
ENSP00000264448	ENSPTRP00000020700	ENSMMUP00000003771	ENSMUSP00000071904
ENSP00000264451	ENSPTRP00000043945	ENSMMUP00000029995	ENSMUSP00000031129
ENSP00000264454	ENSPTRP00000025504	ENSMMUP00000027967	ENSMUSP00000077628
ENSP00000264463	ENSPTRP00000028743	ENSMMUP00000016129	ENSMUSP00000042199
ENSP00000264497	ENSPTRP00000028194	ENSMMUP00000004457	ENSMUSP00000124668
ENSP00000264498	ENSPTRP00000028196	ENSMMUP00000009729	ENSMUSP00000037694
ENSP00000264499	ENSPTRP00000028183	ENSMMUP00000012855	ENSMUSP00000103791
ENSP00000264554	ENSPTRP00000017238	ENSMMUP00000000662	ENSMUSP00000129491
ENSP00000264555	ENSPTRP00000048336	ENSMMUP00000005353	ENSMUSP00000101648
ENSP00000264605	ENSPTRP00000022370	ENSMMUP00000015859	ENSMUSP00000027528
ENSP00000264607	ENSPTRP00000022408	ENSMMUP00000012437	ENSMUSP00000130664
ENSP00000264613	ENSPTRP00000026710	ENSMMUP00000007315	ENSMUSP00000103965
ENSP00000264639	ENSPTRP00000015526	ENSMMUP00000026821	ENSMUSP00000017365
ENSP00000264644	ENSPTRP00000015539	ENSMMUP00000019878	ENSMUSP00000103103
ENSP00000264646	ENSPTRP00000015692	ENSMMUP00000008007	ENSMUSP00000102906
ENSP00000264649	ENSPTRP00000053075	ENSMMUP00000029817	ENSMUSP00000099399
ENSP00000264651	ENSPTRP00000015561	ENSMMUP00000031061	ENSMUSP00000017255
ENSP00000264657	ENSPTRP00000015670	ENSMMUP00000014032	ENSMUSP00000120152
ENSP00000264658	ENSPTRP00000015488	ENSMMUP00000034636	ENSMUSP00000099432
ENSP00000264659	ENSPTRP00000015459	ENSMMUP00000006673	ENSMUSP00000065424
ENSP00000264661	ENSPTRP00000015663	ENSMMUP00000008446	ENSMUSP00000102986
ENSP00000264663	ENSPTRP00000028875	ENSMMUP00000015392	ENSMUSP00000104828
ENSP00000264664	ENSPTRP00000028877	ENSMMUP00000020369	ENSMUSP00000022246
ENSP00000264668	ENSPTRP00000028690	ENSMMUP00000024676	ENSMUSP00000039810
ENSP00000264669	ENSPTRP00000028688	ENSMMUP00000024674	ENSMUSP00000061737
ENSP00000264670	ENSPTRP00000045721	ENSMMUP00000017318	ENSMUSP00000105321
ENSP00000264689	ENSPTRP00000028553	ENSMMUP00000004689	ENSMUSP00000034051
ENSP00000264694	ENSPTRP00000055338	ENSMMUP00000004685	ENSMUSP00000106007
ENSP00000264703	ENSPTRP00000020222	ENSMMUP00000006762	ENSMUSP00000047185
ENSP00000264705	ENSPTRP00000020200	ENSMMUP00000013443	ENSMUSP00000013773
ENSP00000264711	ENSPTRP00000020131	ENSMMUP00000036703	ENSMUSP00000106803
ENSP00000264716	ENSPTRP00000060162	ENSMMUP00000018991	ENSMUSP00000031017
ENSP00000264717	ENSPTRP00000020223	ENSMMUP00000006765	ENSMUSP00000072084
ENSP00000264718	ENSPTRP00000020228	ENSMMUP00000025961	ENSMUSP00000076217
ENSP00000264731	ENSPTRP00000027067	ENSMMUP00000021634	ENSMUSP00000110965
ENSP00000264735	ENSPTRP00000027087	ENSMMUP00000011627	ENSMUSP00000123809
ENSP00000264741	ENSPTRP00000025436	ENSMMUP00000028873	ENSMUSP00000044227
ENSP00000264758	ENSPTRP00000027304	ENSMMUP00000010988	ENSMUSP00000109979
ENSP00000264773	ENSPTRP00000029339	ENSMMUP00000026999	ENSMUSP00000067884
ENSP00000264784	ENSPTRP00000027415	ENSMMUP00000003735	ENSMUSP00000063352
ENSP00000264808	ENSPTRP00000028170	ENSMMUP00000004331	ENSMUSP00000031976
ENSP00000264819	ENSPTRP00000017233	ENSMMUP00000031240	ENSMUSP00000127387
ENSP00000264824	ENSPTRP00000018017	ENSMMUP00000001547	ENSMUSP00000046010
ENSP00000264832	ENSPTRP00000017827	ENSMMUP00000019554	ENSMUSP00000083587
ENSP00000264833	ENSPTRP00000017781	ENSMMUP00000021811	ENSMUSP00000034692
ENSP00000264834	ENSPTRP00000018005	ENSMMUP00000014716	ENSMUSP00000064366
ENSP00000264864	ENSPTRP00000027480	ENSMMUP00000004846	ENSMUSP00000031081
ENSP00000264866	ENSPTRP00000027494	ENSMMUP00000025285	ENSMUSP00000040585
ENSP00000264867	ENSPTRP00000027470	ENSMMUP00000002453	ENSMUSP00000117040
ENSP00000264883	ENSPTRP00000027813	ENSMMUP00000027510	ENSMUSP00000046540
ENSP00000264895	ENSPTRP00000046968	ENSMMUP00000035232	ENSMUSP00000043250
ENSP00000264896	ENSPTRP00000027814	ENSMMUP00000027514	ENSMUSP00000031377
ENSP00000264908	ENSPTRP00000027839	ENSMMUP00000029245	ENSMUSP00000031447
ENSP00000264914	ENSPTRP00000054793	ENSMMUP00000008928	ENSMUSP00000088964
ENSP00000264917	ENSPTRP00000029126	ENSMMUP00000028134	ENSMUSP00000070465
ENSP00000264926	ENSPTRP00000025139	ENSMMUP00000026314	ENSMUSP00000070619
ENSP00000264930	ENSPTRP00000028630	ENSMMUP00000025549	ENSMUSP00000017900
ENSP00000264933	ENSPTRP00000048365	ENSMMUP00000001011	ENSMUSP00000022060
ENSP00000264935	ENSPTRP00000028616	ENSMMUP00000005053	ENSMUSP00000037788
ENSP00000264938	ENSPTRP00000028611	ENSMMUP00000005050	ENSMUSP00000038142
ENSP00000264951	ENSPTRP00000026654	ENSMMUP00000018448	ENSMUSP00000034981
ENSP00000264954	ENSPTRP00000027375	ENSMMUP00000022370	ENSMUSP00000031099
ENSP00000264972	ENSPTRP00000021008	ENSMMUP00000028374	ENSMUSP00000027291
ENSP00000264977	ENSPTRP00000026587	ENSMMUP00000001248	ENSMUSP00000075327
ENSP00000264982	ENSPTRP00000026614	ENSMMUP00000010193	ENSMUSP00000091312
ENSP00000265000	ENSPTRP00000028482	ENSMMUP00000017212	ENSMUSP00000105945
ENSP00000265007	ENSPTRP00000029846	ENSMMUP00000028380	ENSMUSP00000037519
ENSP00000265018	ENSPTRP00000027450	ENSMMUP00000023743	ENSMUSP00000016023
ENSP00000265026	ENSPTRP00000027014	ENSMMUP00000031368	ENSMUSP00000047388
ENSP00000265029	ENSPTRP00000027037	ENSMMUP00000038919	ENSMUSP00000128989
ENSP00000265036	ENSPTRP00000028947	ENSMMUP00000024165	ENSMUSP00000131707
ENSP00000265038	ENSPTRP00000028950	ENSMMUP00000028727	ENSMUSP00000059211
ENSP00000265052	ENSPTRP00000055799	ENSMMUP00000000231	ENSMUSP00000109210
ENSP00000265069	ENSPTRP00000047113	ENSMMUP00000034895	ENSMUSP00000118911
ENSP00000265070	ENSPTRP00000028758	ENSMMUP00000018343	ENSMUSP00000057375
ENSP00000265071	ENSPTRP00000042712	ENSMMUP00000000965	ENSMUSP00000037113
ENSP00000265074	ENSPTRP00000028763	ENSMMUP00000017566	ENSMUSP00000066737
ENSP00000265077	ENSPTRP00000029197	ENSMMUP00000015111	ENSMUSP00000105173
ENSP00000265081	ENSPTRP00000061185	ENSMMUP00000024039	ENSMUSP00000022220
ENSP00000265085	ENSPTRP00000029965	ENSMMUP00000033703	ENSMUSP00000020543
ENSP00000265087	ENSPTRP00000029962	ENSMMUP00000019404	ENSMUSP00000020546
ENSP00000265094	ENSPTRP00000029931	ENSMMUP00000021052	ENSMUSP00000075721
ENSP00000265104	ENSPTRP00000028711	ENSMMUP00000014437	ENSMUSP00000069751
ENSP00000265107	ENSPTRP00000028816	ENSMMUP00000008027	ENSMUSP00000037340
ENSP00000265113	ENSPTRP00000028807	ENSMMUP00000008151	ENSMUSP00000005493
ENSP00000265131	ENSPTRP00000036381	ENSMMUP00000039770	ENSMUSP00000102995
ENSP00000265132	ENSPTRP00000036355	ENSMMUP00000011225	ENSMUSP00000030041
ENSP00000265148	ENSPTRP00000028057	ENSMMUP00000025098	ENSMUSP00000057938
ENSP00000265162	ENSPTRP00000028116	ENSMMUP00000007298	ENSMUSP00000029658
ENSP00000265171	ENSPTRP00000028112	ENSMMUP00000013132	ENSMUSP00000029653
ENSP00000265174	ENSPTRP00000028084	ENSMMUP00000026166	ENSMUSP00000029666
ENSP00000265239	ENSPTRP00000027184	ENSMMUP00000019961	ENSMUSP00000110752
ENSP00000265245	ENSPTRP00000050874	ENSMMUP00000014033	ENSMUSP00000112860
ENSP00000265271	ENSPTRP00000029695	ENSMMUP00000005967	ENSMUSP00000111212
ENSP00000265272	ENSPTRP00000041881	ENSMMUP00000017594	ENSMUSP00000080881
ENSP00000265276	ENSPTRP00000005189	ENSMMUP00000009878	ENSMUSP00000057635
ENSP00000265295	ENSPTRP00000029917	ENSMMUP00000012262	ENSMUSP00000090882
ENSP00000265335	ENSPTRP00000029462	ENSMMUP00000004184	ENSMUSP00000020649
ENSP00000265339	ENSPTRP00000048028	ENSMMUP00000021885	ENSMUSP00000104714
ENSP00000265342	ENSPTRP00000029479	ENSMMUP00000034138	ENSMUSP00000042007
ENSP00000265343	ENSPTRP00000029475	ENSMMUP00000020525	ENSMUSP00000051479
ENSP00000265351	ENSPTRP00000031109	ENSMMUP00000019926	ENSMUSP00000084257
ENSP00000265368	ENSPTRP00000031935	ENSMMUP00000025065	ENSMUSP00000051825
ENSP00000265404	ENSPTRP00000027687	ENSMMUP00000012295	ENSMUSP00000031171
ENSP00000265421	ENSPTRP00000034604	ENSMMUP00000027366	ENSMUSP00000033938
ENSP00000265431	ENSPTRP00000034910	ENSMMUP00000008765	ENSMUSP00000029876
ENSP00000265433	ENSPTRP00000053119	ENSMMUP00000019064	ENSMUSP00000029879
ENSP00000265437	ENSPTRP00000033590	ENSMMUP00000028607	ENSMUSP00000080341
ENSP00000265440	ENSPTRP00000033580	ENSMMUP00000021468	ENSMUSP00000031533
ENSP00000265441	ENSPTRP00000033593	ENSMMUP00000028609	ENSMUSP00000010941
ENSP00000265462	ENSPTRP00000006599	ENSMMUP00000017596	ENSMUSP00000135084
ENSP00000265465	ENSPTRP00000006673	ENSMMUP00000029011	ENSMUSP00000025752
ENSP00000265471	ENSPTRP00000059861	ENSMMUP00000037366	ENSMUSP00000093962
ENSP00000265522	ENSPTRP00000032661	ENSMMUP00000025010	ENSMUSP00000106145
ENSP00000265560	ENSPTRP00000025757	ENSMMUP00000001114	ENSMUSP00000035237
ENSP00000265562	ENSPTRP00000025639	ENSMMUP00000018455	ENSMUSP00000039580
ENSP00000265564	ENSPTRP00000025571	ENSMMUP00000025151	ENSMUSP00000026891
ENSP00000265565	ENSPTRP00000025649	ENSMMUP00000018458	ENSMUSP00000095953
ENSP00000265572	ENSPTRP00000060930	ENSMMUP00000024155	ENSMUSP00000027038
ENSP00000265593	ENSPTRP00000026999	ENSMMUP00000009864	ENSMUSP00000007207
ENSP00000265594	ENSPTRP00000026948	ENSMMUP00000013840	ENSMUSP00000029259
ENSP00000265602	ENSPTRP00000031804	ENSMMUP00000012267	ENSMUSP00000101164
ENSP00000265605	ENSPTRP00000031795	ENSMMUP00000033111	ENSMUSP00000038878
ENSP00000265634	ENSPTRP00000033253	ENSMMUP00000015702	ENSMUSP00000071687
ENSP00000265651	ENSPTRP00000006059	ENSMMUP00000007964	ENSMUSP00000028603
ENSP00000265686	ENSPTRP00000006849	ENSMMUP00000030527	ENSMUSP00000122474
ENSP00000265689	ENSPTRP00000047873	ENSMMUP00000030529	ENSMUSP00000025760
ENSP00000265707	ENSPTRP00000034560	ENSMMUP00000029143	ENSMUSP00000033957
ENSP00000265708	ENSPTRP00000034565	ENSMMUP00000004194	ENSMUSP00000022618
ENSP00000265715	ENSPTRP00000033528	ENSMMUP00000025145	ENSMUSP00000001253
ENSP00000265720	ENSPTRP00000033526	ENSMMUP00000034967	ENSMUSP00000020977
ENSP00000265723	ENSPTRP00000045311	ENSMMUP00000014135	ENSMUSP00000003717
ENSP00000265727	ENSPTRP00000056483	ENSMMUP00000029881	ENSMUSP00000086140
ENSP00000265729	ENSPTRP00000033143	ENSMMUP00000029884	ENSMUSP00000118221
ENSP00000265742	ENSPTRP00000033181	ENSMMUP00000006783	ENSMUSP00000040946
ENSP00000265748	ENSPTRP00000032604	ENSMMUP00000029317	ENSMUSP00000045873
ENSP00000265753	ENSPTRP00000032972	ENSMMUP00000008156	ENSMUSP00000048833
ENSP00000265769	ENSPTRP00000034390	ENSMMUP00000007032	ENSMUSP00000022642
ENSP00000265827	ENSPTRP00000047651	ENSMMUP00000003258	ENSMUSP00000039222
ENSP00000265840	ENSPTRP00000047667	ENSMMUP00000007193	ENSMUSP00000129082
ENSP00000265843	ENSPTRP00000007320	ENSMMUP00000001087	ENSMUSP00000062632
ENSP00000265849	ENSPTRP00000032285	ENSMMUP00000016299	ENSMUSP00000119875
ENSP00000265866	ENSPTRP00000004408	ENSMMUP00000012822	ENSMUSP00000020263
ENSP00000265872	ENSPTRP00000004427	ENSMMUP00000021897	ENSMUSP00000020268
ENSP00000265881	ENSPTRP00000007394	ENSMMUP00000016096	ENSMUSP00000034524
ENSP00000265896	ENSPTRP00000035180	ENSMMUP00000004709	ENSMUSP00000022977
ENSP00000265909	ENSPTRP00000007677	ENSMMUP00000023813	ENSMUSP00000034475
ENSP00000265922	ENSPTRP00000036403	ENSMMUP00000008678	ENSMUSP00000030036
ENSP00000265944	ENSPTRP00000004014	ENSMMUP00000016040	ENSMUSP00000046329
ENSP00000265960	ENSPTRP00000036525	ENSMMUP00000038842	ENSMUSP00000108751
ENSP00000265969	ENSPTRP00000005944	ENSMMUP00000008445	ENSMUSP00000124938
ENSP00000265970	ENSPTRP00000005931	ENSMMUP00000029682	ENSMUSP00000126092
ENSP00000265978	ENSPTRP00000005751	ENSMMUP00000022191	ENSMUSP00000112711
ENSP00000265983	ENSPTRP00000005760	ENSMMUP00000010144	ENSMUSP00000033185
ENSP00000265986	ENSPTRP00000050516	ENSMMUP00000030629	ENSMUSP00000121358
ENSP00000265990	ENSPTRP00000004803	ENSMMUP00000023195	ENSMUSP00000097093
ENSP00000265997	ENSPTRP00000004807	ENSMMUP00000019726	ENSMUSP00000078690
ENSP00000266025	ENSPTRP00000025830	ENSMMUP00000009215	ENSMUSP00000010189
ENSP00000266037	ENSPTRP00000025843	ENSMMUP00000005723	ENSMUSP00000047652
ENSP00000266069	ENSPTRP00000023633	ENSMMUP00000007535	ENSMUSP00000077753
ENSP00000266070	ENSPTRP00000023632	ENSMMUP00000025365	ENSMUSP00000084794
ENSP00000266079	ENSPTRP00000023718	ENSMMUP00000020409	ENSMUSP00000121340
ENSP00000266085	ENSPTRP00000024612	ENSMMUP00000008861	ENSMUSP00000020234
ENSP00000266087	ENSPTRP00000024607	ENSMMUP00000008853	ENSMUSP00000120840
ENSP00000266088	ENSPTRP00000024601	ENSMMUP00000017913	ENSMUSP00000011178
ENSP00000266254	ENSPTRP00000024920	ENSMMUP00000011439	ENSMUSP00000016897
ENSP00000266269	ENSPTRP00000024578	ENSMMUP00000037086	ENSMUSP00000105670
ENSP00000266304	ENSPTRP00000024850	ENSMMUP00000006910	ENSMUSP00000023024
ENSP00000266383	ENSPTRP00000007712	ENSMMUP00000018266	ENSMUSP00000058253
ENSP00000266503	ENSPTRP00000008173	ENSMMUP00000030596	ENSMUSP00000107266
ENSP00000266505	ENSPTRP00000008096	ENSMMUP00000029191	ENSMUSP00000032356
ENSP00000266529	ENSPTRP00000008267	ENSMMUP00000022790	ENSMUSP00000075441
ENSP00000266534	ENSPTRP00000008290	ENSMMUP00000000288	ENSMUSP00000079038
ENSP00000266556	ENSPTRP00000007818	ENSMMUP00000018735	ENSMUSP00000047105
ENSP00000266557	ENSPTRP00000050524	ENSMMUP00000018733	ENSMUSP00000032486
ENSP00000266643	ENSPTRP00000008759	ENSMMUP00000029150	ENSMUSP00000041581
ENSP00000266671	ENSPTRP00000008900	ENSMMUP00000020439	ENSMUSP00000132815
ENSP00000266674	ENSPTRP00000008874	ENSMMUP00000027557	ENSMUSP00000020350
ENSP00000266679	ENSPTRP00000008836	ENSMMUP00000003910	ENSMUSP00000135150
ENSP00000266688	ENSPTRP00000059822	ENSMMUP00000015311	ENSMUSP00000058572
ENSP00000266718	ENSPTRP00000008987	ENSMMUP00000022354	ENSMUSP00000040877
ENSP00000266719	ENSPTRP00000008986	ENSMMUP00000016427	ENSMUSP00000126938
ENSP00000266984	ENSPTRP00000008360	ENSMMUP00000009152	ENSMUSP00000003444
ENSP00000266987	ENSPTRP00000050292	ENSMMUP00000024336	ENSMUSP00000023813
ENSP00000267015	ENSPTRP00000008575	ENSMMUP00000021919	ENSMUSP00000078753
ENSP00000267082	ENSPTRP00000008519	ENSMMUP00000006941	ENSMUSP00000001327
ENSP00000267102	ENSPTRP00000008371	ENSMMUP00000016777	ENSMUSP00000023736
ENSP00000267103	ENSPTRP00000008531	ENSMMUP00000029020	ENSMUSP00000109312
ENSP00000267119	ENSPTRP00000008494	ENSMMUP00000018916	ENSMUSP00000023710
ENSP00000267163	ENSPTRP00000009974	ENSMMUP00000010362	ENSMUSP00000022701
ENSP00000267205	ENSPTRP00000009450	ENSMMUP00000038484	ENSMUSP00000124866
ENSP00000267260	ENSPTRP00000009365	ENSMMUP00000027955	ENSMUSP00000075488
ENSP00000267273	ENSPTRP00000010218	ENSMMUP00000036066	ENSMUSP00000061229
ENSP00000267294	ENSPTRP00000057217	ENSMMUP00000019456	ENSMUSP00000035754
ENSP00000267328	ENSPTRP00000053346	ENSMMUP00000029332	ENSMUSP00000033900
ENSP00000267339	ENSPTRP00000010266	ENSMMUP00000024907	ENSMUSP00000033905
ENSP00000267377	ENSPTRP00000010665	ENSMMUP00000024416	ENSMUSP00000037045
ENSP00000267383	ENSPTRP00000052774	ENSMMUP00000007896	ENSMUSP00000066005
ENSP00000267396	ENSPTRP00000010425	ENSMMUP00000021177	ENSMUSP00000127199
ENSP00000267406	ENSPTRP00000010561	ENSMMUP00000012441	ENSMUSP00000127798
ENSP00000267415	ENSPTRP00000010541	ENSMMUP00000033035	ENSMUSP00000098104
ENSP00000267425	ENSPTRP00000057178	ENSMMUP00000013138	ENSMUSP00000019441
ENSP00000267430	ENSPTRP00000010694	ENSMMUP00000021699	ENSMUSP00000054797
ENSP00000267436	ENSPTRP00000010724	ENSMMUP00000009797	ENSMUSP00000021370
ENSP00000267460	ENSPTRP00000052643	ENSMMUP00000028655	ENSMUSP00000072894
ENSP00000267484	ENSPTRP00000056915	ENSMMUP00000015691	ENSMUSP00000077594
ENSP00000267485	ENSPTRP00000010837	ENSMMUP00000002822	ENSMUSP00000036220
ENSP00000267499	ENSPTRP00000011006	ENSMMUP00000014513	ENSMUSP00000008582
ENSP00000267522	ENSPTRP00000010896	ENSMMUP00000015663	ENSMUSP00000050532
ENSP00000267569	ENSPTRP00000011133	ENSMMUP00000003747	ENSMUSP00000059724
ENSP00000267584	ENSPTRP00000011428	ENSMMUP00000004532	ENSMUSP00000043145
ENSP00000267622	ENSPTRP00000011324	ENSMMUP00000024082	ENSMUSP00000021605
ENSP00000267750	ENSPTRP00000011751	ENSMMUP00000016202	ENSMUSP00000028551
ENSP00000267807	ENSPTRP00000012147	ENSMMUP00000011430	ENSMUSP00000096175
ENSP00000267814	ENSPTRP00000012010	ENSMMUP00000021010	ENSMUSP00000106180
ENSP00000267845	ENSPTRP00000012071	ENSMMUP00000003848	ENSMUSP00000028838
ENSP00000267884	ENSPTRP00000011801	ENSMMUP00000021132	ENSMUSP00000009693
ENSP00000267889	ENSPTRP00000051621	ENSMMUP00000016292	ENSMUSP00000037136
ENSP00000267970	ENSPTRP00000012519	ENSMMUP00000013299	ENSMUSP00000096320
ENSP00000267973	ENSPTRP00000012547	ENSMMUP00000018666	ENSMUSP00000113560
ENSP00000267984	ENSPTRP00000012589	ENSMMUP00000012315	ENSMUSP00000091769
ENSP00000268042	ENSPTRP00000059963	ENSMMUP00000008546	ENSMUSP00000044578
ENSP00000268058	ENSPTRP00000012429	ENSMMUP00000003453	ENSMUSP00000082816
ENSP00000268070	ENSPTRP00000012811	ENSMMUP00000027860	ENSMUSP00000095984
ENSP00000268099	ENSPTRP00000012470	ENSMMUP00000017034	ENSMUSP00000038350
ENSP00000268122	ENSPTRP00000054512	ENSMMUP00000029856	ENSMUSP00000032766
ENSP00000268124	ENSPTRP00000012706	ENSMMUP00000014614	ENSMUSP00000035345
ENSP00000268130	ENSPTRP00000012722	ENSMMUP00000020186	ENSMUSP00000037467
ENSP00000268138	ENSPTRP00000051280	ENSMMUP00000001674	ENSMUSP00000041377
ENSP00000268154	ENSPTRP00000012730	ENSMMUP00000019471	ENSMUSP00000050577
ENSP00000268164	ENSPTRP00000012772	ENSMMUP00000018163	ENSMUSP00000026896
ENSP00000268182	ENSPTRP00000012743	ENSMMUP00000015598	ENSMUSP00000032751
ENSP00000268184	ENSPTRP00000043879	ENSMMUP00000011655	ENSMUSP00000113540
ENSP00000268206	ENSPTRP00000012603	ENSMMUP00000030738	ENSMUSP00000046046
ENSP00000268231	ENSPTRP00000013197	ENSMMUP00000023590	ENSMUSP00000050529
ENSP00000268281	ENSPTRP00000040585	ENSMMUP00000002720	ENSMUSP00000091565
ENSP00000268379	ENSPTRP00000013431	ENSMMUP00000032564	ENSMUSP00000033176
ENSP00000268389	ENSPTRP00000013420	ENSMMUP00000018238	ENSMUSP00000039059
ENSP00000268446	ENSPTRP00000030173	ENSMMUP00000009362	ENSMUSP00000060149
ENSP00000268459	ENSPTRP00000053564	ENSMMUP00000026121	ENSMUSP00000034086
ENSP00000268482	ENSPTRP00000014240	ENSMMUP00000000912	ENSMUSP00000047865
ENSP00000268483	ENSPTRP00000014239	ENSMMUP00000000909	ENSMUSP00000034159
ENSP00000268489	ENSPTRP00000014243	ENSMMUP00000027691	ENSMUSP00000044612
ENSP00000268533	ENSPTRP00000014298	ENSMMUP00000015482	ENSMUSP00000104737
ENSP00000268603	ENSPTRP00000013983	ENSMMUP00000007301	ENSMUSP00000074681
ENSP00000268616	ENSPTRP00000014401	ENSMMUP00000023183	ENSMUSP00000104534
ENSP00000268624	ENSPTRP00000014357	ENSMMUP00000025220	ENSMUSP00000095964
ENSP00000268638	ENSPTRP00000014387	ENSMMUP00000010639	ENSMUSP00000040245
ENSP00000268661	ENSPTRP00000013016	ENSMMUP00000010416	ENSMUSP00000129325
ENSP00000268668	ENSPTRP00000013017	ENSMMUP00000032727	ENSMUSP00000043543
ENSP00000268679	ENSPTRP00000014440	ENSMMUP00000032277	ENSMUSP00000118997
ENSP00000268695	ENSPTRP00000014434	ENSMMUP00000016319	ENSMUSP00000015171
ENSP00000268699	ENSPTRP00000014511	ENSMMUP00000000539	ENSMUSP00000090730
ENSP00000268704	ENSPTRP00000060101	ENSMMUP00000023558	ENSMUSP00000104496
ENSP00000268711	ENSPTRP00000015055	ENSMMUP00000008549	ENSMUSP00000080641
ENSP00000268712	ENSPTRP00000059137	ENSMMUP00000003403	ENSMUSP00000018645
ENSP00000268717	ENSPTRP00000015053	ENSMMUP00000027761	ENSMUSP00000019517
ENSP00000268766	ENSPTRP00000015250	ENSMMUP00000035050	ENSMUSP00000017549
ENSP00000268793	ENSPTRP00000014092	ENSMMUP00000021670	ENSMUSP00000034371
ENSP00000268797	ENSPTRP00000014071	ENSMMUP00000032362	ENSMUSP00000013294
ENSP00000268854	ENSPTRP00000015441	ENSMMUP00000003981	ENSMUSP00000048802
ENSP00000268919	ENSPTRP00000016006	ENSMMUP00000018951	ENSMUSP00000058084
ENSP00000268957	ENSPTRP00000015989	ENSMMUP00000029948	ENSMUSP00000036039
ENSP00000268989	ENSPTRP00000014592	ENSMMUP00000028980	ENSMUSP00000080489
ENSP00000269122	ENSPTRP00000039324	ENSMMUP00000013774	ENSMUSP00000050220
ENSP00000269127	ENSPTRP00000016096	ENSMMUP00000021763	ENSMUSP00000018623
ENSP00000269141	ENSPTRP00000016903	ENSMMUP00000019908	ENSMUSP00000025166
ENSP00000269159	ENSPTRP00000016801	ENSMMUP00000041328	ENSMUSP00000025403
ENSP00000269187	ENSPTRP00000016959	ENSMMUP00000024724	ENSMUSP00000064667
ENSP00000269190	ENSPTRP00000046284	ENSMMUP00000004401	ENSMUSP00000111500
ENSP00000269197	ENSPTRP00000016931	ENSMMUP00000018975	ENSMUSP00000095260
ENSP00000269202	ENSPTRP00000016926	ENSMMUP00000030306	ENSMUSP00000111506
ENSP00000269209	ENSPTRP00000016927	ENSMMUP00000030307	ENSMUSP00000048914
ENSP00000269216	ENSPTRP00000016858	ENSMMUP00000014356	ENSMUSP00000041774
ENSP00000269221	ENSPTRP00000016868	ENSMMUP00000028297	ENSMUSP00000025276
ENSP00000269228	ENSPTRP00000016869	ENSMMUP00000028303	ENSMUSP00000025279
ENSP00000269299	ENSPTRP00000014772	ENSMMUP00000013808	ENSMUSP00000090637
ENSP00000269346	ENSPTRP00000016315	ENSMMUP00000005310	ENSMUSP00000037821
ENSP00000269349	ENSPTRP00000016565	ENSMMUP00000012539	ENSMUSP00000133154
ENSP00000269373	ENSPTRP00000016691	ENSMMUP00000019234	ENSMUSP00000038061
ENSP00000269385	ENSPTRP00000016554	ENSMMUP00000021562	ENSMUSP00000026663
ENSP00000269392	ENSPTRP00000016606	ENSMMUP00000027769	ENSMUSP00000101836
ENSP00000269394	ENSPTRP00000016701	ENSMMUP00000007106	ENSMUSP00000089951
ENSP00000269439	ENSPTRP00000016993	ENSMMUP00000022680	ENSMUSP00000026494
ENSP00000269445	ENSPTRP00000017018	ENSMMUP00000002348	ENSMUSP00000047054
ENSP00000269466	ENSPTRP00000017046	ENSMMUP00000004181	ENSMUSP00000041793
ENSP00000269485	ENSPTRP00000017117	ENSMMUP00000002953	ENSMUSP00000027559
ENSP00000269499	ENSPTRP00000017118	ENSMMUP00000005912	ENSMUSP00000113974
ENSP00000269503	ENSPTRP00000017170	ENSMMUP00000013661	ENSMUSP00000113996
ENSP00000269554	ENSPTRP00000015468	ENSMMUP00000016244	ENSMUSP00000018691
ENSP00000269571	ENSPTRP00000015508	ENSMMUP00000001803	ENSMUSP00000053897
ENSP00000269576	ENSPTRP00000015566	ENSMMUP00000001995	ENSMUSP00000099420
ENSP00000269577	ENSPTRP00000015554	ENSMMUP00000011730	ENSMUSP00000068896
ENSP00000269582	ENSPTRP00000015503	ENSMMUP00000001796	ENSMUSP00000035549
ENSP00000269593	ENSPTRP00000015555	ENSMMUP00000012284	ENSMUSP00000017637
ENSP00000269601	ENSPTRP00000017222	ENSMMUP00000002155	ENSMUSP00000115320
ENSP00000269703	ENSPTRP00000018138	ENSMMUP00000022355	ENSMUSP00000003413
ENSP00000269844	ENSPTRP00000053945	ENSMMUP00000035665	ENSMUSP00000093533
ENSP00000269878	ENSPTRP00000018164	ENSMMUP00000005731	ENSMUSP00000096231
ENSP00000269919	ENSPTRP00000018263	ENSMMUP00000005884	ENSMUSP00000070778
ENSP00000269967	ENSPTRP00000018928	ENSMMUP00000010663	ENSMUSP00000002683
ENSP00000270061	ENSPTRP00000048888	ENSMMUP00000027892	ENSMUSP00000059039
ENSP00000270066	ENSPTRP00000019050	ENSMMUP00000019095	ENSMUSP00000002280
ENSP00000270112	ENSPTRP00000023839	ENSMMUP00000016961	ENSMUSP00000068007
ENSP00000270115	ENSPTRP00000048337	ENSMMUP00000028525	ENSMUSP00000063912
ENSP00000270139	ENSPTRP00000023865	ENSMMUP00000005290	ENSMUSP00000112670
ENSP00000270142	ENSPTRP00000023837	ENSMMUP00000002283	ENSMUSP00000023707
ENSP00000270162	ENSPTRP00000024020	ENSMMUP00000026374	ENSMUSP00000024839
ENSP00000270172	ENSPTRP00000024048	ENSMMUP00000013953	ENSMUSP00000116970
ENSP00000270176	ENSPTRP00000006686	ENSMMUP00000030905	ENSMUSP00000025890
ENSP00000270223	ENSPTRP00000048611	ENSMMUP00000021626	ENSMUSP00000032570
ENSP00000270225	ENSPTRP00000019221	ENSMMUP00000012434	ENSMUSP00000092409
ENSP00000270233	ENSPTRP00000019091	ENSMMUP00000004364	ENSMUSP00000003061
ENSP00000270238	ENSPTRP00000019283	ENSMMUP00000031546	ENSMUSP00000113323
ENSP00000270279	ENSPTRP00000019088	ENSMMUP00000004360	ENSMUSP00000039955
ENSP00000270281	ENSPTRP00000019103	ENSMMUP00000003325	ENSMUSP00000051293
ENSP00000270328	ENSPTRP00000017745	ENSMMUP00000022117	ENSMUSP00000084905
ENSP00000270349	ENSPTRP00000028657	ENSMMUP00000006879	ENSMUSP00000022100
ENSP00000270357	ENSPTRP00000022436	ENSMMUP00000020502	ENSMUSP00000027487
ENSP00000270502	ENSPTRP00000017876	ENSMMUP00000009592	ENSMUSP00000058283
ENSP00000270538	ENSPTRP00000017711	ENSMMUP00000008614	ENSMUSP00000003029
ENSP00000270560	ENSPTRP00000014693	ENSMMUP00000017063	ENSMUSP00000019063
ENSP00000270586	ENSPTRP00000014696	ENSMMUP00000017070	ENSMUSP00000018430
ENSP00000270593	ENSPTRP00000019503	ENSMMUP00000004777	ENSMUSP00000103578
ENSP00000270632	ENSPTRP00000019475	ENSMMUP00000030875	ENSMUSP00000096084
ENSP00000270642	ENSPTRP00000019547	ENSMMUP00000030971	ENSMUSP00000103608
ENSP00000270645	ENSPTRP00000019401	ENSMMUP00000012811	ENSMUSP00000112739
ENSP00000270722	ENSPTRP00000052931	ENSMMUP00000040663	ENSMUSP00000101263
ENSP00000270747	ENSPTRP00000000403	ENSMMUP00000018930	ENSMUSP00000006618
ENSP00000270776	ENSPTRP00000060183	ENSMMUP00000030320	ENSMUSP00000081141
ENSP00000270800	ENSPTRP00000000593	ENSMMUP00000030353	ENSMUSP00000099605
ENSP00000271015	ENSPTRP00000001578	ENSMMUP00000007544	ENSMUSP00000126855
ENSP00000271069	ENSPTRP00000000810	ENSMMUP00000030805	ENSMUSP00000035802
ENSP00000271234	ENSPTRP00000001672	ENSMMUP00000020950	ENSMUSP00000124947
ENSP00000271277	ENSPTRP00000001911	ENSMMUP00000024277	ENSMUSP00000076751
ENSP00000271311	ENSPTRP00000001787	ENSMMUP00000013282	ENSMUSP00000099680
ENSP00000271324	ENSPTRP00000001879	ENSMMUP00000001103	ENSMUSP00000035781
ENSP00000271332	ENSPTRP00000001803	ENSMMUP00000020161	ENSMUSP00000088046
ENSP00000271417	ENSPTRP00000002719	ENSMMUP00000030890	ENSMUSP00000107047
ENSP00000271583	ENSPTRP00000002893	ENSMMUP00000019517	ENSMUSP00000095135
ENSP00000271588	ENSPTRP00000002974	ENSMMUP00000013731	ENSMUSP00000074340
ENSP00000271636	ENSPTRP00000039353	ENSMMUP00000027997	ENSMUSP00000102894
ENSP00000271640	ENSPTRP00000051798	ENSMMUP00000039118	ENSMUSP00000102788
ENSP00000271657	ENSPTRP00000002188	ENSMMUP00000017300	ENSMUSP00000121965
ENSP00000271688	ENSPTRP00000040517	ENSMMUP00000030580	ENSMUSP00000015858
ENSP00000271715	ENSPTRP00000002195	ENSMMUP00000027537	ENSMUSP00000102891
ENSP00000271751	ENSPTRP00000003283	ENSMMUP00000021184	ENSMUSP00000077563
ENSP00000271835	ENSPTRP00000002233	ENSMMUP00000011846	ENSMUSP00000102921
ENSP00000271843	ENSPTRP00000002303	ENSMMUP00000006637	ENSMUSP00000029546
ENSP00000271850	ENSPTRP00000002318	ENSMMUP00000014159	ENSMUSP00000113978
ENSP00000271857	ENSPTRP00000002294	ENSMMUP00000025610	ENSMUSP00000029541
ENSP00000271915	ENSPTRP00000039069	ENSMMUP00000023397	ENSMUSP00000000811
ENSP00000271971	ENSPTRP00000003544	ENSMMUP00000007740	ENSMUSP00000090717
ENSP00000272091	ENSPTRP00000051106	ENSMMUP00000038419	ENSMUSP00000037890
ENSP00000272133	ENSPTRP00000003400	ENSMMUP00000013541	ENSMUSP00000124611
ENSP00000272139	ENSPTRP00000003490	ENSMMUP00000003742	ENSMUSP00000020719
ENSP00000272164	ENSPTRP00000003483	ENSMMUP00000010933	ENSMUSP00000000128
ENSP00000272190	ENSPTRP00000051294	ENSMMUP00000011102	ENSMUSP00000107907
ENSP00000272217	ENSPTRP00000003087	ENSMMUP00000038078	ENSMUSP00000027684
ENSP00000272224	ENSPTRP00000020097	ENSMMUP00000004468	ENSMUSP00000038301
ENSP00000272238	ENSPTRP00000057103	ENSMMUP00000036758	ENSMUSP00000020884
ENSP00000272252	ENSPTRP00000020344	ENSMMUP00000014431	ENSMUSP00000040580
ENSP00000272286	ENSPTRP00000020393	ENSMMUP00000010589	ENSMUSP00000035246
ENSP00000272322	ENSPTRP00000042668	ENSMMUP00000036527	ENSMUSP00000006221
ENSP00000272342	ENSPTRP00000020600	ENSMMUP00000006352	ENSMUSP00000075957
ENSP00000272367	ENSPTRP00000020662	ENSMMUP00000027444	ENSMUSP00000014686
ENSP00000272427	ENSPTRP00000020683	ENSMMUP00000015928	ENSMUSP00000125312
ENSP00000272433	ENSPTRP00000020691	ENSMMUP00000003076	ENSMUSP00000041872
ENSP00000272438	ENSPTRP00000020666	ENSMMUP00000002793	ENSMUSP00000014892
ENSP00000272520	ENSPTRP00000021228	ENSMMUP00000036041	ENSMUSP00000037257
ENSP00000272521	ENSPTRP00000021238	ENSMMUP00000008496	ENSMUSP00000042416
ENSP00000272542	ENSPTRP00000021186	ENSMMUP00000006082	ENSMUSP00000105944
ENSP00000272638	ENSPTRP00000042043	ENSMMUP00000016063	ENSMUSP00000027592
ENSP00000272641	ENSPTRP00000021391	ENSMMUP00000006848	ENSMUSP00000100009
ENSP00000272643	ENSPTRP00000049156	ENSMMUP00000022476	ENSMUSP00000073220
ENSP00000272732	ENSPTRP00000021622	ENSMMUP00000030296	ENSMUSP00000088320
[truncated: 7,786 more rows]

## Sheet: S2
Human Protein	Length	dS Human	dS Chimpanzee	dS Hominoid Ancestor	dS Macaque	dS Mouse	dN Human	dN Chimpanzee	dN Hominoid Ancestor	dN Macaque	dN Mouse	dN/dS Human	dN/dS Chimpanzee	dN/dS Hominoid Ancestor	dN/dS Macaque	dN/dS Mouse
ENSP00000000233	158	2e-06	3e-06	0.027539	0.010608	0.335674	1e-06	1e-06	3e-06	1e-06	3.4e-05	0.442	0.3533	0.0001	0.0001	0.0001
ENSP00000000412	277	0.008746	5e-06	0.023999	0.036064	0.516552	1e-06	0	2e-06	0.003346	0.038478	0.0001	0.0001	0.0001	0.0928	0.0745
ENSP00000000442	422	0.008096	0.006676	0.032671	0.051422	0.461604	1e-06	1e-06	3e-06	0.001082	0.007803	0.0001	0.0001	0.0001	0.021	0.0169
ENSP00000001146	503	0.005551	0.022792	0.006831	0.45706	1.14617	0.000547	0.000585	0.003055	0.056171	0.009883	0.0986	0.0257	0.4471	0.1229	0.0086
ENSP00000002829	782	0.002824	0.016548	0.063604	0.040313	0.630306	0.001624	0.007168	0.002207	0.003315	0.016649	0.5749	0.4332	0.0347	0.0822	0.0264
ENSP00000003084	1475	0.003939	0.003915	0.013244	0.023277	0.563957	0.000918	0.000611	0.003905	0.002549	0.125088	0.2329	0.1561	0.2948	0.1095	0.2218
ENSP00000003302	792	0.004687	0.001355	0.016083	0.028055	0.58863	0.000584	0.000583	0.002354	0.00115	0.046038	0.1246	0.4302	0.1464	0.041	0.0782
ENSP00000004531	641	0.017472	0.0024	0.024557	0.087503	0.691615	0.002548	0.003357	0.00407	0.040414	0.059624	0.1459	1.3989	0.1657	0.4619	0.0862
ENSP00000005178	411	0.003329	0.009713	0.010252	0.058531	0.681225	0.001076	1e-06	0.002128	0.005456	0.030755	0.3233	0.0001	0.2076	0.0932	0.0451
ENSP00000005226	889	0.016104	0.012874	0.01662	0.132054	0.527565	0.003569	0.00296	0.004407	0.045533	0.032302	0.2216	0.2299	0.2652	0.3448	0.0612
ENSP00000005257	206	6e-06	0.014296	0.028359	0.030672	0.393024	0	1e-06	3e-06	3e-06	0.002104	0.0001	0.0001	0.0001	0.0001	0.0054
ENSP00000005260	438	0.005085	0.020713	0.047543	0.041858	0.806925	0.001048	0.002103	0.007473	0.002073	0.060771	0.2062	0.1016	0.1572	0.0495	0.0753
ENSP00000005279	1305	0.003775	0.00362	0.014568	0.029019	0.440632	0.001061	0.000349	0.005034	0.009384	0.067716	0.2809	0.0963	0.3456	0.3234	0.1537
ENSP00000005284	238	0.010703	0.017545	0.025456	0.02088	0.536071	1e-06	0.011391	3e-06	2e-06	0.005663	0.0001	0.6493	0.0001	0.0001	0.0106
ENSP00000005286	1017	0.008543	0.008872	0.014353	0.064076	0.790007	0.003514	0.001387	0.002946	0.006946	0.065764	0.4114	0.1564	0.2053	0.1084	0.0832
ENSP00000005340	736	0.010783	5e-06	0.022008	0.068379	0.706954	1e-06	0	0.002432	0.00244	0.01306	0.0001	0.0001	0.1105	0.0357	0.0185
ENSP00000005995	225	0.004996	0.007737	0.009287	0.051586	1.05887	0	0.003833	0.014502	0.023174	0.233915	0.0001	0.4954	1.5614	0.4492	0.2209
ENSP00000006015	308	0	0.010237	0.034132	0.031701	0.168842	2e-06	1e-06	3e-06	3e-06	0.008346	3.71	0.0001	0.0001	0.0001	0.0494
ENSP00000006101	171	6e-06	0.013776	0.015716	0.010317	0.371137	0	0.013746	2e-06	1e-06	0.0342	0.0001	0.9978	0.0001	0.0001	0.0922
ENSP00000006275	113	0.054268	0.481681	0.065964	1.1e-05	1.87031	5e-06	0.2024	7e-06	0.011431	0.128111	0.0001	0.4202	0.0001	999	0.0685
ENSP00000006658	782	0.009494	0.005786	0.062748	0.029311	0.913223	0.002185	0.000546	0.002051	0.002337	0.071467	0.2302	0.0943	0.0327	0.0797	0.0783
ENSP00000007264	171	0.004326	0.062684	0.025258	0.211877	1.75305	0.00234	0.002381	0.004935	0.00213	0.039022	0.5409	0.038	0.1954	0.0101	0.0223
ENSP00000007390	271	0.017607	0.004713	0.066801	0.092361	0.664782	0.001518	0.004774	0.010087	0.007611	0.09978	0.0862	1.0128	0.151	0.0824	0.1501
ENSP00000007510	942	0.005487	0.009809	0.029479	0.037837	0.607193	0.000472	0.002972	0.001932	0.006472	0.042198	0.0861	0.303	0.0656	0.1711	0.0695
ENSP00000007699	358	0.008844	0.001493	0.015731	0.009415	0.216295	0.004403	0.001417	0.01503	0.007245	0.029175	0.4979	0.9493	0.9554	0.7696	0.1349
ENSP00000007722	997	0.01733	0.008087	0.028692	0.046471	0.569421	0.001277	0.002188	0.004844	0.001271	0.057694	0.0737	0.2706	0.1688	0.0273	0.1013
ENSP00000007969	340	0.003064	0.006755	0.042754	0.014051	0.848121	0.001499	0.001307	0.010093	0.010088	0.13682	0.4892	0.1934	0.2361	0.718	0.1613
ENSP00000008391	452	0.005572	0.00264	0.030396	0.006533	0.277099	1e-06	0	3e-06	0.001013	0.002027	0.0001	0.0001	0.0001	0.1551	0.0073
ENSP00000009041	234	0.015719	3e-06	0.030255	0.018221	0.366734	2e-06	1e-06	3e-06	2e-06	0.022208	0.0001	0.1776	0.0001	0.0001	0.0606
ENSP00000009105	305	0.015595	0.01597	0.01557	0.092186	0.579942	2e-06	2e-06	0.00139	9e-06	0.005585	0.0001	0.0001	0.0893	0.0001	0.0096
ENSP00000010299	307	0.004557	0.003843	0.005934	0.002821	0.502124	0	0	1e-06	0	0.008908	0.0001	0.0001	0.0001	0.0001	0.0177
ENSP00000011292	419	0.019946	0.028024	0.04919	0.061285	0.891232	2e-06	0.003883	0.007562	0.014104	0.083188	0.0001	0.1386	0.1537	0.2301	0.0933
ENSP00000011473	259	0.014749	0.004891	0.021189	0.045775	0.444213	0.001753	0	0.005027	0.014454	0.104956	0.1189	0.0001	0.2372	0.3158	0.2363
ENSP00000011619	602	0.006723	0.009258	0.018299	0.011855	0.254267	1e-06	1e-06	2e-06	0.000732	0.009033	0.0001	0.0001	0.0001	0.0617	0.0355
ENSP00000011653	453	0.011453	0.01231	0.015641	0.049084	0.745669	1e-06	0.016005	0.016239	0.024005	0.374678	0.0001	1.3002	1.0382	0.4891	0.5025
ENSP00000011684	724	0.015344	0.00661	0.019875	0.146896	0.674264	0.000997	0.000861	0.00838	0.067182	0.084894	0.065	0.1303	0.4217	0.4573	0.1259
ENSP00000012443	499	0.024167	0.013709	0.035498	0.05256	0.622552	0.000832	1e-06	0.000831	0.00083	0.00852	0.0344	0.0001	0.0234	0.0158	0.0137
ENSP00000013070	425	0.006406	0.005699	0.012704	0.048113	0.509155	1e-06	1e-06	0.006262	0.002315	0.068391	0.0001	0.0001	0.4929	0.0481	0.1343
ENSP00000013125	845	0.008479	0.003902	0.018095	0.036267	0.549885	1e-06	0.001013	2e-06	0.003042	0.017451	0.0001	0.2596	0.0001	0.0839	0.0317
ENSP00000013807	200	0.014412	0.01275	0.046488	0.06171	1.22284	1e-06	1e-06	0.008906	0.006741	0.082548	0.0001	0.0001	0.1916	0.1092	0.0675
ENSP00000014930	189	0.005909	2e-06	0.033553	0.010207	0.819662	1e-06	1e-06	0.005097	1e-06	0.068679	0.0001	0.4832	0.1519	0.0001	0.0838
ENSP00000016171	392	0.001626	0.012016	0.003061	0.114448	0.435268	0	1e-06	0.007492	0.057356	0.050409	0.0001	0.0001	2.4478	0.5012	0.1158
ENSP00000017003	833	0.009236	0.01457	0.051663	0.037408	0.531928	1e-06	0.007898	0.003653	0.001965	0.027067	0.0001	0.5421	0.0707	0.0525	0.0509
ENSP00000019103	439	0.008957	0.0068	0.033536	0.030232	0.650742	1e-06	0.004051	0.00196	0.008118	0.12245	0.0001	0.5958	0.0584	0.2685	0.1882
ENSP00000020926	426	0.020766	0.007148	0.056696	0.030212	0.591996	0.001022	0.001005	0.004209	0.000916	0.04834	0.0492	0.1406	0.0742	0.0303	0.0817
ENSP00000023064	487	0.018937	0.007473	0.045548	0.052079	0.8075	0.005547	0.001053	0.00955	0.01044	0.05904	0.2929	0.1409	0.2097	0.2005	0.0731
ENSP00000025008	1588	0.003549	0.004491	0.011451	0.024552	0.448138	0.001118	0.0008	0.003297	0.002531	0.049153	0.3149	0.1782	0.2879	0.1031	0.1097
ENSP00000025301	1834	0.005261	0.002885	0.015857	0.032312	0.517269	0.003208	0.002344	0.007688	0.012169	0.141325	0.6097	0.8123	0.4849	0.3766	0.2732
ENSP00000026218	559	0.012703	0.009159	0.280905	0.017448	1.31731	0.002121	0.002465	0.041221	0.008443	0.087749	0.1669	0.2692	0.1467	0.4839	0.0666
ENSP00000029410	243	0.02384	0.064852	0.096571	0.116963	0.634694	2e-06	0.008333	0.010156	0.008507	0.036795	0.0001	0.1285	0.1052	0.0727	0.058
ENSP00000033079	850	0.004411	0.003903	0.014931	0.034259	0.430929	0.000514	0.000507	0.002898	0.002748	0.049217	0.1166	0.1298	0.1941	0.0802	0.1142
ENSP00000035307	768	0.004445	0.004561	0.02068	0.040448	0.439903	0	0.001226	0.000955	0.000887	0.022253	0.0001	0.2687	0.0462	0.0219	0.0506
ENSP00000035383	1537	0.003363	0.000839	0.0136	0.017371	0.399831	0	0	0.00054	0.002714	0.021159	0.0001	0.0001	0.0397	0.1563	0.0529
ENSP00000037243	117	0.013926	2e-06	2e-06	2e-06	0.472803	1e-06	1e-06	1e-06	1e-06	4.7e-05	0.0001	0.4408	0.4146	0.4519	0.0001
ENSP00000037502	490	0.016708	0.009455	0.028736	0.041555	0.598003	0.000937	0.004673	0.007852	0.005673	0.096927	0.0561	0.4943	0.2733	0.1365	0.1621
ENSP00000039989	899	0.00276	0.001389	0.00026	0.055065	0.428493	0.001	0.001024	0.001758	0.020005	0.024298	0.3622	0.7373	6.7558	0.3633	0.0567
ENSP00000040663	317	0.012856	0.013797	0.075773	0.032679	1.10237	0.001658	0.010752	0.002178	0.007355	0.065698	0.129	0.7793	0.0287	0.2251	0.0596
ENSP00000040738	2890	0.003471	0.004731	0.022811	0.034959	0.696183	0.001729	0.001921	0.008471	0.011341	0.192347	0.4982	0.406	0.3714	0.3244	0.2763
ENSP00000040877	1578	0.012266	0.003399	0.020936	0.036161	0.866701	0.00275	0.002697	0.00491	0.006778	0.163037	0.2242	0.7936	0.2345	0.1875	0.1881
ENSP00000042931	507	0.011571	0.009101	0.106037	0.014306	1.32905	0.000835	1e-06	0.001591	0.003477	0.053853	0.0722	0.0001	0.015	0.2431	0.0405
ENSP00000046087	350	0.008051	0.012377	0.046917	0.001096	0.486501	0.002754	0.002356	0.012538	0.003215	0.110375	0.342	0.1904	0.2672	2.9342	0.2269
ENSP00000046794	529	0.004322	0.010406	0.022701	0.059197	0.49992	0.000904	1e-06	0.000275	0.016241	0.088552	0.2092	0.0001	0.0121	0.2743	0.1771
ENSP00000054650	215	0.004982	0.015788	0.009518	0.132479	0.981166	0.004035	2e-06	0.009715	0.015594	0.113731	0.8098	0.0001	1.0206	0.1177	0.1159
ENSP00000056217	1563	0.004559	0.007606	0.025426	0.036324	0.602765	0.001492	0.003068	0.011484	0.022133	0.234935	0.3273	0.4034	0.4516	0.6093	0.3898
ENSP00000064571	198	5e-06	0.006308	0.003088	0.05588	0.575721	0	1e-06	0	0.002285	0.014145	0.0001	0.0001	0.0001	0.0409	0.0246
ENSP00000064724	207	0.007217	0.015147	0.064244	2e-06	1.24669	1e-06	0.00203	0.008238	0.002073	0.017082	0.0001	0.134	0.1282	999	0.0137
ENSP00000064778	244	0.007459	2e-06	0.003134	0.011988	0.150246	1e-06	1e-06	0	0.002184	1.5e-05	0.0001	0.359	0.0001	0.1822	0.0001
ENSP00000064780	333	0.008821	0.002244	0.028489	0.047855	0.563221	0.001377	0.002753	0.00275	0.009853	0.055192	0.1562	1.2271	0.0965	0.2059	0.098
ENSP00000070846	697	0.001793	0.007776	0.036029	0.21664	0.665778	0.001918	1e-06	0.013028	0.074863	0.067495	1.0698	0.0001	0.3616	0.3456	0.1014
ENSP00000072869	617	0.003873	0.003679	0.052024	0.015265	0.721839	0.003075	0.002973	0.013549	0.006543	0.150725	0.7938	0.8081	0.2604	0.4286	0.2088
ENSP00000074304	977	0.008852	0.002882	0.024569	0.043057	0.513056	0.000445	0	0.000442	0.000894	0.018294	0.0503	0.0001	0.018	0.0208	0.0357
ENSP00000075503	277	0.011513	0.030063	0.013044	0.020639	0.367254	0.002512	0.018373	0.006737	0.02078	0.099459	0.2182	0.6112	0.5165	1.0068	0.2708
ENSP00000078445	269	0.013076	0.012762	0.046845	0.062513	2.14114	0.002097	0.003401	0.008483	0.018412	0.146533	0.1604	0.2665	0.1811	0.2945	0.0684
ENSP00000081029	315	0.011708	0.017663	0.018991	0.039906	0.991312	1e-06	0.015432	0.01952	0.0142	0.138896	0.0001	0.8737	1.0278	0.3558	0.1401
ENSP00000084798	328	0.004064	0.003677	0.051551	0.045573	0.422414	0	0	0.005394	0.001667	0.00981	0.0001	0.0001	0.1046	0.0366	0.0232
ENSP00000085219	844	0.010216	0.006463	0.019197	0.062954	1.07072	0.005065	0.006445	0.014434	0.04964	0.278256	0.4958	0.9972	0.7519	0.7885	0.2599
ENSP00000156084	552	0.008475	0.003882	0.00509	0.018279	0.442079	0.000854	0	0.000844	0.002583	0.00703	0.1008	0.0001	0.1659	0.1413	0.0159
ENSP00000156471	1477	0.003778	0.00905	0.019673	0.06844	0.651433	0.000298	1e-06	0.000289	0.018315	0.024158	0.0788	0.0001	0.0147	0.2676	0.0371
ENSP00000156476	216	5e-06	0.012085	0.034941	0.039534	1.19717	0	1e-06	0.008941	0.046195	0.099279	0.0001	0.0001	0.2559	1.1685	0.0829
ENSP00000156626	517	0.013974	0.002758	0.015694	0.055672	0.928369	1e-06	0.003006	0.007216	0.015026	0.232316	0.0001	1.0898	0.4598	0.2699	0.2502
ENSP00000156825	285	9e-06	0.029308	0.127937	0.083491	2.01035	0	3e-06	1.3e-05	0.002666	0.018579	0.0001	0.0001	0.0001	0.0319	0.0092
ENSP00000157600	352	0.012318	0.013577	0.045632	0.040983	0.75511	1e-06	0.00244	0.002451	0.002444	0.036398	0.0001	0.1797	0.0537	0.0596	0.0482
ENSP00000157812	418	0.00986	0.00593	0.011719	0.063309	0.580609	1e-06	1e-06	1e-06	6e-06	0.002178	0.0001	0.0001	0.0001	0.0001	0.0038
ENSP00000158771	239	0.009139	0.019492	0.020705	0.021161	0.293226	1e-06	2e-06	2e-06	2e-06	0.031336	0.0001	0.0001	0.0001	0.0001	0.1069
ENSP00000159060	568	0.015102	0.005097	0.038774	0.046297	0.660912	0.001034	0.004001	0.009735	0.011131	0.111081	0.0685	0.785	0.2511	0.2404	0.1681
ENSP00000160373	1645	0.001637	0.003252	0.011202	0.035938	0.356953	0.001418	0.000874	0.002623	0.005767	0.076182	0.8666	0.2688	0.2342	0.1605	0.2134
ENSP00000160382	380	0.021626	0.008066	0.020418	0.092789	0.526103	2e-06	1e-06	2e-06	0.008609	0.001094	0.0001	0.0001	0.0001	0.0928	0.0021
ENSP00000160827	657	0.00704	0.005231	0.03058	0.054925	0.576419	0.002149	0.001434	0.006889	0.008388	0.099469	0.3053	0.2741	0.2253	0.1527	0.1726
ENSP00000161863	1421	0.004649	0.007056	0.020357	0.046736	0.408608	0.00106	0.00074	0.001483	0.008655	0.010639	0.2281	0.1049	0.0728	0.1852	0.026
ENSP00000162391	111	5e-06	2e-06	0.071557	5e-06	0.756358	0	1e-06	7e-06	0	0.012421	0.0001	0.4814	0.0001	0.0001	0.0164
ENSP00000164139	821	0.00773	0.012206	0.061673	0.02694	0.704638	1e-06	0.001527	0.000496	0.001038	0.012686	0.0001	0.1251	0.0081	0.0385	0.018
ENSP00000164305	542	0.00442	0.001563	0.025467	0.037828	0.932663	0.001724	0.000929	0.008097	0.021685	0.132447	0.3901	0.5941	0.3179	0.5733	0.142
ENSP00000164640	674	0.002703	0.002503	0.088693	0.061245	1.11729	0.001203	0.001805	0.001053	0.009274	0.034671	0.4451	0.721	0.0119	0.1514	0.031
ENSP00000166139	220	0.011164	0.011043	0.018182	0.075029	2.09414	1e-06	0.003464	0.003934	0.004815	0.057983	0.0001	0.3137	0.2164	0.0642	0.0277
ENSP00000166244	929	0.012798	0.022969	0.083574	0.080074	1.07941	0.001281	0.00172	0.000869	0.000413	0.018796	0.1001	0.0749	0.0104	0.0052	0.0174
ENSP00000166345	432	0.011833	0.009141	0.035508	0.068681	0.499193	1e-06	0.002209	0.004474	0.003271	0.032035	0.0001	0.2417	0.126	0.0476	0.0642
ENSP00000167106	365	0.013515	0.008871	0.000571	0.055582	0.65217	0.002288	0.001145	0.002233	0.002341	0.02801	0.1693	0.1291	3.9108	0.0421	0.0429
ENSP00000167588	423	0.004677	0.007771	0.021978	0.041828	0.657525	0.003503	1e-06	0.005911	0.014157	0.131174	0.749	0.0001	0.269	0.3385	0.1995
ENSP00000168216	261	0.007828	0	0.016468	0.019957	0.471404	1e-06	2e-06	0.010235	0.003305	0.063967	0.0001	3.5117	0.6215	0.1656	0.1357
ENSP00000168977	154	0.027853	0.024632	8e-06	0.071546	1.40449	3e-06	2e-06	0	7e-06	0.077999	0.0001	0.0001	0.0001	0.0001	0.0555
ENSP00000169551	244	0.00472	0.005167	0.02549	0.036726	0.528071	0.00384	1e-06	0.013844	0.011456	0.168423	0.8136	0.0001	0.5431	0.3119	0.3189
ENSP00000170168	1035	0.002624	0.028065	0.094311	0.095237	1.68798	0.002733	0.005565	0.008992	0.009046	0.120205	1.0417	0.1983	0.0953	0.095	0.0712
ENSP00000170447	416	0.017028	0.009713	0.040309	0.030208	0.674195	0.001063	0.00106	0.002027	0.005418	0.055394	0.0624	0.1091	0.0503	0.1794	0.0822
ENSP00000170630	708	0.014184	0.012335	0.068226	0.045457	1.31295	0.001747	0.003952	0.015504	0.029459	0.362209	0.1232	0.3204	0.2272	0.6481	0.2759
ENSP00000171887	1577	0.011333	0.007992	0.039057	0.039844	0.55598	0.001435	0.001152	0.001999	0.008518	0.056312	0.1266	0.1442	0.0512	0.2138	0.1013
ENSP00000172229	424	7e-06	0.022889	0.084546	0.069403	0.916764	0	0.001889	0.002465	0.002309	0.035303	0.0001	0.0825	0.0292	0.0333	0.0385
ENSP00000173229	604	0.013556	0.016421	0.010459	0.123744	1.06887	1e-06	0.001229	1e-06	0.006556	0.003215	0.0001	0.0749	0.0001	0.053	0.003
ENSP00000173527	200	0.01203	5e-06	0.041286	0.071103	0.632269	1e-06	0	4e-06	0.03084	0.009261	0.0001	0.0001	0.0001	0.4337	0.0146
ENSP00000174653	409	0.007629	0.00102	0.027195	0.037993	0.592912	1e-06	0	3e-06	0.018151	0.006849	0.0001	0.0001	0.0001	0.4778	0.0116
ENSP00000175091	233	0.01011	0	0.032372	0.0311	0.297959	1e-06	2e-06	0.004028	3e-06	0.008008	0.0001	3.4975	0.1244	0.0001	0.0269
ENSP00000177694	530	0.002249	0.007533	0.052639	0.023404	0.535983	0	1e-06	0.004244	0.004359	0.058162	0.0001	0.0001	0.0806	0.1863	0.1085
ENSP00000180166	211	0.005612	5e-06	0.033555	0.050397	0.413685	1e-06	0	0.00437	0.002273	0.020636	0.0001	0.0001	0.1302	0.0451	0.0499
ENSP00000180173	637	0.002078	0.00884	0.044992	0.028514	0.497045	0.001216	0.006174	0.00093	0.000686	0.023346	0.5853	0.6984	0.0207	0.0241	0.047
ENSP00000181839	1106	0.001068	0.004865	0.020427	0.010098	0.306441	0.000405	0.000405	0.000789	0.001638	0.022413	0.3789	0.0832	0.0386	0.1622	0.0731
ENSP00000182096	674	0.005844	0.006189	0.012633	0.028479	0.626768	0.000646	0.001313	0.00761	0.002912	0.064614	0.1106	0.2121	0.6024	0.1023	0.1031
ENSP00000182527	370	0.003536	0.003229	0.022002	0.016772	0.393216	0	0.001242	2e-06	2e-06	0.053071	0.0001	0.3848	0.0001	0.0001	0.135
ENSP00000183605	261	0.010245	0.007515	0.043259	0.206706	0.596545	1e-06	0.001631	0.005586	0.052781	0.045685	0.0001	0.217	0.1291	0.2553	0.0766
ENSP00000184956	948	0.005986	0.005735	0.009204	0.040991	0.559194	0.000939	0.003101	0.009237	0.005649	0.090539	0.1569	0.5407	1.0035	0.1378	0.1619
ENSP00000185150	483	0.0084	0.002747	0.026067	0.028694	0.460403	0.000921	0	3e-06	0.004723	0.026035	0.1096	0.0001	0.0001	0.1646	0.0565
ENSP00000185206	251	0.004752	0.066908	0.052012	0.046941	0.590342	0.001959	0.022544	5e-06	0.003737	0.040581	0.4122	0.3369	0.0001	0.0796	0.0687
ENSP00000186436	1779	0.004382	0.004079	0.024717	0.051948	0.470598	0.001019	0.000764	0.001125	0.014584	0.049082	0.2324	0.1872	0.0455	0.2807	0.1043
ENSP00000187762	258	0.006696	0.00565	0.000781	0.079252	1.41158	0.001632	0.001629	0.003219	0.001658	0.038908	0.2437	0.2884	4.123	0.0209	0.0276
ENSP00000188312	313	0.009854	6e-06	0.008826	0.026364	0.8608	1e-06	0	1e-06	3e-06	0.00568	0.0001	0.0001	0.0001	0.0001	0.0066
ENSP00000188790	760	0.007797	0.005856	0.005879	0.032083	0.379206	1e-06	1e-06	0.000466	0.001227	0.052679	0.0001	0.0001	0.0793	0.0382	0.1389
ENSP00000189978	874	0.002797	0.010417	0.021477	0.031839	0.529813	0.000517	0.000519	0.001891	0.001229	0.038336	0.1848	0.0498	0.0881	0.0386	0.0724
ENSP00000190165	470	0.011775	0.052112	0.026063	0.050046	0.981739	0.009718	0.017323	0.000811	0.004906	0.029389	0.8253	0.3324	0.0311	0.098	0.0299
ENSP00000192788	1308	0.004525	0.00357	0.011339	0.026698	0.603515	0.001072	0.001084	0.003292	0.006843	0.088874	0.2369	0.3037	0.2903	0.2563	0.1473
ENSP00000193322	333	5e-06	0.014658	0.049312	0.007832	0.615021	0	0.001407	0.002769	0.00283	0.130335	0.0001	0.096	0.0562	0.3613	0.2119
ENSP00000193391	1220	0.004975	0.003565	0.016413	0.025153	0.362053	0.000767	0.001154	0.006683	0.005336	0.167622	0.1541	0.3236	0.4072	0.2121	0.463
ENSP00000194130	594	0.006592	0.001642	0.030782	0.041857	0.461783	0.00316	0.003056	0.011045	0.004684	0.095348	0.4794	1.8615	0.3588	0.1119	0.2065
ENSP00000194155	564	0.00922	0.02296	0.043718	0.016158	0.668164	0.004567	0.003013	0.005935	0.006815	0.11763	0.4953	0.1312	0.1358	0.4218	0.176
ENSP00000194871	1156	0.003277	0.005395	0.016031	0.040824	0.648531	0.002725	0.001973	0.011522	0.009632	0.19502	0.8314	0.3657	0.7187	0.2359	0.3007
ENSP00000194900	674	0.00392	0.003937	0.016248	0.032288	0.298245	0.00066	0.003322	0.00133	0.000662	0.002668	0.1684	0.8437	0.0818	0.0205	0.0089
ENSP00000195654	2315	0.002427	0.015314	0.012725	0.038197	0.436765	0.000415	0.003735	0.001479	0.01149	0.031595	0.171	0.2439	0.1162	0.3008	0.0723
ENSP00000196371	520	0.002358	0.004688	0.025956	0.012966	0.597541	0.003157	0.000374	0.003574	0.004004	0.033105	1.3388	0.0798	0.1377	0.3089	0.0554
ENSP00000196489	580	0.004524	0.004553	0.053448	0.026719	1.08209	0	0.001558	0.003755	0.018487	0.38145	0.0001	0.3422	0.0703	0.6919	0.3525
ENSP00000196551	204	1e-06	6e-06	0.015558	0.115253	0.703552	1e-06	0	2e-06	1.2e-05	0.004266	0.9989	0.0001	0.0001	0.0001	0.0061
ENSP00000197268	551	0.008018	0.00586	0.030403	0.038598	0.453304	0.000688	0.001944	0.002524	0.003826	0.072727	0.0858	0.3318	0.083	0.0991	0.1604
ENSP00000199280	250	0.017027	0.015904	0.037171	0.054397	0.667108	0.001802	2e-06	4e-06	0.001799	0.059399	0.1058	0.0001	0.0001	0.0331	0.089
ENSP00000199320	313	0.007946	0.004424	0.004528	0.123068	0.529827	1e-06	0	0	0.052549	0.019167	0.0001	0.0001	0.0001	0.427	0.0362
ENSP00000199389	619	0.007631	0.003974	0.008531	0.064222	0.57629	0.0038	0.001464	0.007329	0.015699	0.083671	0.4979	0.3684	0.8591	0.2445	0.1452
ENSP00000199447	585	0.013693	0.004078	0.029035	0.041748	0.703778	0.009053	0.003541	0.009681	0.025096	0.271222	0.6611	0.8683	0.3334	0.6011	0.3854
ENSP00000200135	778	0.003308	0.006166	0.018784	0.037325	0.533732	0	1e-06	0.003204	0.002117	0.075019	0.0001	0.0001	0.1706	0.0567	0.1406
ENSP00000200453	610	0.00172	0.005117	0.029219	0.045739	0.809582	0.006488	0.003164	0.019533	0.018038	0.457548	3.7725	0.6184	0.6685	0.3944	0.5652
ENSP00000200457	476	0.010841	0.003612	0.040985	0.050719	0.58654	0.001089	0.002869	0.002786	0.004316	0.072699	0.1004	0.7942	0.068	0.0851	0.1239
ENSP00000200557	737	0.00636	0.013147	0.051323	0.086437	0.607693	1e-06	0.002289	0.001706	0.014433	0.01973	0.0001	0.1741	0.0332	0.167	0.0325
ENSP00000201031	449	0.015049	0.010174	0.042384	0.044296	1.07788	2e-06	1e-06	0.004012	0.000899	0.071777	0.0001	0.0001	0.0947	0.0203	0.0666
ENSP00000201647	696	0.008474	0.034998	0.036611	0.053994	1.1868	0.003326	0.004065	0.005252	0.006804	0.063423	0.3925	0.1162	0.1435	0.126	0.0534
ENSP00000201979	297	0.004109	0.008451	0.079161	0.006626	0.803862	0	0.001535	0.003127	0.025333	0.053431	0.0001	0.1817	0.0395	3.8233	0.0665
ENSP00000202017	133	0.006186	0.011392	0.036852	0.044481	0.508148	1e-06	0.003498	4e-06	4e-06	0.044837	0.0001	0.3071	0.0001	0.0001	0.0882
ENSP00000202556	1086	0.005822	0.00399	0.028772	0.033989	0.600461	0.001878	0.000823	0.001766	0.004193	0.043017	0.3226	0.2063	0.0614	0.1234	0.0716
ENSP00000202677	1872	0.007709	0.003583	0.021008	0.019698	0.383673	0.001498	0.000253	0.0026	0.002177	0.041448	0.1943	0.0705	0.1238	0.1105	0.108
ENSP00000203001	496	0.00241	0.005147	0.02339	0.018606	0.460008	0.000918	0.00092	0.000831	0.004715	0.079512	0.3808	0.1788	0.0355	0.2534	0.1728
ENSP00000203407	459	0	0.015601	0.045811	0.025514	0.549351	2e-06	2e-06	0.005317	0.003852	0.064537	5.5665	0.0001	0.1161	0.151	0.1175
ENSP00000203556	964	0.006874	0.007623	0.028947	0.051864	0.773165	0.001043	0.001207	0.005264	0.008288	0.091483	0.1518	0.1583	0.1819	0.1598	0.1183
ENSP00000204566	308	0.004722	0.004749	0.038034	0.041476	0.723969	0	0	4e-06	0.001403	0.010038	0.0001	0.0001	0.0001	0.0338	0.0139
ENSP00000204604	931	0.004528	0.007929	0.038468	0.022304	0.464423	0.001956	0.001067	0.00567	0.008188	0.071308	0.4319	0.1346	0.1474	0.3671	0.1535
ENSP00000204615	182	4e-06	0.010113	0.025531	0.015792	0.331634	0	0.008986	0.000167	0.023805	0.318839	0.0001	0.8885	0.0065	1.5074	0.9614
ENSP00000204637	178	0.009118	0.009106	0.089267	1.7e-05	2.1106	0.002315	1e-06	0.004163	0.017427	0.209001	0.2539	0.0001	0.0466	999	0.099
ENSP00000204961	267	0.005287	0.005162	0.005185	0.043473	0.533248	1e-06	0.001634	0.001826	0.011454	0.018802	0.0001	0.3165	0.3521	0.2635	0.0353
ENSP00000205061	1103	0.006093	0.006185	0.032811	0.084579	0.489738	0.000409	0.000394	0.001754	0.01485	0.014041	0.0672	0.0636	0.0535	0.1756	0.0287
ENSP00000205143	585	0.017437	0.026488	0.062333	0.040216	0.79789	0.00541	0.0031	0.002585	0.012345	0.083455	0.3102	0.1171	0.0415	0.307	0.1046
ENSP00000205890	2218	0.009174	0.013072	0.060932	0.037963	1.04391	0.000801	0.003673	0.007316	0.009517	0.085072	0.0873	0.281	0.1201	0.2507	0.0815
ENSP00000206020	163	0.008579	0.014543	5e-06	0.102724	0.457089	1e-06	0.008525	0	0.002814	0.014414	0.0001	0.5862	0.0001	0.0274	0.0315
ENSP00000206423	944	0.008264	0.008989	0.026695	0.037122	0.517802	1e-06	0.005015	0.004608	0.00649	0.082489	0.0001	0.5579	0.1726	0.1748	0.1593
ENSP00000206542	335	2e-06	3e-06	0.019864	0.029911	0.620804	1e-06	1e-06	0.001369	3e-06	0.032682	0.421	0.3545	0.0689	0.0001	0.0526
ENSP00000206765	811	0.006537	0.005466	0.048516	0.050436	0.651115	0.001083	0.000535	0.004158	0.004007	0.042721	0.1657	0.098	0.0857	0.0794	0.0656
ENSP00000207457	430	0.010117	0.002006	0.041383	0.014001	0.72037	0.00317	0.001031	0.004108	0.017128	0.0841	0.3133	0.5143	0.0993	1.2234	0.1167
ENSP00000207870	507	0.007931	0.008303	0.029374	0.053284	0.462226	0.003673	0.003777	0.006259	0.019082	0.061979	0.4631	0.4549	0.2131	0.3581	0.1341
ENSP00000209718	422	0.009877	1e-06	0.052521	0.038896	0.69463	0.003144	2e-06	0.006619	0.012743	0.109935	0.3184	3.0265	0.126	0.3276	0.1583
ENSP00000209873	229	0.006605	0.004798	0.04352	0.030779	0.534826	1e-06	0.001969	0.003931	0.017617	0.020306	0.0001	0.4104	0.0903	0.5724	0.038
ENSP00000209884	414	0.003051	0.00635	0.031277	0.010862	0.377121	0	1e-06	3e-06	0.002176	3.8e-05	0.0001	0.0001	0.0001	0.2003	0.0001
ENSP00000210060	369	0.004059	0.009301	0.028138	0.051297	0.678406	0.002263	0.001124	0.006505	0.001515	0.03758	0.5575	0.1209	0.2312	0.0295	0.0554
ENSP00000210187	191	0.0084	6e-06	6e-06	0.135529	1.15396	1e-06	0	0	0.004426	0.035166	0.0001	0.0001	0.0001	0.0327	0.0305
ENSP00000211287	329	0.018288	2e-06	0.040849	0.143995	1.00499	0.001212	1e-06	0.002906	0.017117	0.026314	0.0663	0.6422	0.0711	0.1189	0.0262
ENSP00000212015	709	0.001757	0.007573	0.013498	0.03049	0.434518	0.001258	1e-06	0.002211	0.015877	0.067293	0.7161	0.0001	0.1638	0.5207	0.1549
ENSP00000212355	846	0.011272	0.007369	0.019549	0.038533	0.50721	0.000543	0.002749	0.003254	0.006101	0.088506	0.0482	0.373	0.1664	0.1583	0.1745
ENSP00000214869	227	6e-06	6e-06	0.030489	0.047119	0.888332	0	0	0.001807	5e-06	0.019416	0.0001	0.0001	0.0593	0.0001	0.0219
ENSP00000215057	669	0.005955	0.008536	0.005404	0.070473	1.16483	0.00262	0.001309	0.001266	0.008691	0.077044	0.4401	0.1534	0.2343	0.1233	0.0661
ENSP00000215095	278	0.006525	7e-06	0.034335	0.041224	0.676796	1e-06	0	3e-06	4e-06	6.8e-05	0.0001	0.0001	0.0001	0.0001	0.0001
ENSP00000215565	137	0.019313	0.017052	0.028259	0.152697	1.39006	0.002771	2e-06	0.002081	0.03253	0.095812	0.1435	0.0001	0.0737	0.213	0.0689
ENSP00000215582	621	0.010342	0.021154	0.007516	0.171174	1.44932	0.004756	0.002859	0.018035	0.027614	0.213208	0.4599	0.1351	2.3994	0.1613	0.1471
ENSP00000215631	160	0.010605	0.010636	0.007468	0.059526	2.09915	1e-06	1e-06	1e-06	0.002612	0.032994	0.0001	0.0001	0.0001	0.0439	0.0157
ENSP00000215659	282	0.006214	0.011694	0.178627	0.030647	1.00748	0.002917	1e-06	1.8e-05	3e-06	0.034458	0.4695	0.0001	0.0001	0.0001	0.0342
ENSP00000215730	258	0.004905	5e-06	0.033001	0.029847	0.629646	0.001761	0	0.006383	0.004271	0.084943	0.359	0.0001	0.1934	0.1431	0.1349
ENSP00000215739	812	0.024877	0.006773	0.029109	0.129434	0.921737	2e-06	0.000504	0.002182	0.020055	0.020569	0.0001	0.0745	0.075	0.1549	0.0223
ENSP00000215743	452	0.017112	0.010154	0.032184	0.050853	0.716635	0.002036	0.001027	0.00401	0.005351	0.086046	0.119	0.1012	0.1246	0.1052	0.1201
ENSP00000215812	400	0.006528	0.006927	0.058719	0.024069	0.447167	0.003349	0.002221	6e-06	0.001121	0.011511	0.513	0.3206	0.0001	0.0466	0.0257
ENSP00000215838	423	0.012389	0.004345	0.039025	0.070501	0.590457	0.002046	0.006834	0.011405	0.010199	0.173185	0.1651	1.573	0.2922	0.1447	0.2933
ENSP00000215882	311	0.004498	0.006502	0.025505	0.088465	0.759838	0.001321	1e-06	0.002648	9e-06	0.024682	0.2938	0.0001	0.1038	0.0001	0.0325
ENSP00000215885	478	0.003239	0.005516	0.030322	0.066435	0.614578	0.006717	0.0034	0.016271	0.02743	0.189274	2.0738	0.6164	0.5366	0.4129	0.308
ENSP00000215906	343	0.016058	0.005222	7e-06	0.065984	0.826413	2e-06	1e-06	0	0.001198	0.025443	0.0001	0.0001	0.0001	0.0182	0.0308
ENSP00000215909	122	0.028324	6e-06	0.128437	4e-06	1.68292	3e-06	0	0.010292	0.00353	0.058018	0.0001	0.0001	0.0801	999	0.0345
ENSP00000215939	243	0.021594	0.004138	0.046855	0.054032	1.30326	2e-06	0.007168	0.013644	0.0135	0.103898	0.0001	1.7325	0.2912	0.2499	0.0797
ENSP00000215941	142	0.017104	5e-06	0.033605	0.101053	0.563779	2e-06	0	3e-06	1e-05	0.010108	0.0001	0.0001	0.0001	0.0001	0.0179
ENSP00000215957	784	0.011575	0.001026	0.006893	0.365592	0.941868	0.001255	0.002065	0.003561	0.131356	0.129972	0.1084	2.0125	0.5166	0.3593	0.138
ENSP00000215980	180	0.009206	0.004898	0.060645	0.030697	0.940547	1e-06	0	0.002343	0.00269	0.119657	0.0001	0.0001	0.0386	0.0876	0.1272
ENSP00000216024	340	2e-06	0.008197	0.015605	0.030774	0.365853	1e-06	0.001288	2e-06	3e-06	0.014478	0.5227	0.1571	0.0001	0.0001	0.0396
ENSP00000216034	142	5e-06	5e-06	5e-06	0.080472	0.439561	0	0	0	8e-06	0.027062	0.0001	0.0001	0.0001	0.0001	0.0616
ENSP00000216036	340	0.020916	0.011169	0.103981	2.5e-05	1.30081	0.003783	0.001263	0.005456	0.025164	0.269548	0.1809	0.1131	0.0525	999	0.2072
ENSP00000216038	505	0.011557	0.003222	0.020141	0.059788	0.366744	1e-06	0	0.000908	0.001817	0.001809	0.0001	0.0001	0.0451	0.0304	0.0049
ENSP00000216039	202	0	1e-06	0.012434	0.026681	0.511018	2e-06	2e-06	1e-06	3e-06	0.013613	4.1168	2.8407	0.0001	0.0001	0.0266
ENSP00000216044	668	6e-06	0.006662	0.029266	0.026	0.480256	0	1e-06	0.00193	0.000646	0.010502	0.0001	0.0001	0.066	0.0249	0.0219
ENSP00000216061	829	0.010389	0.017816	0.038075	0.076037	0.584998	0.000559	0.004219	0.005765	0.020537	0.095526	0.0538	0.2368	0.1514	0.2701	0.1633
ENSP00000216085	248	0.008047	0.017365	0.020647	0.043162	0.923528	0.001881	0.010078	0.013048	0.013543	0.172482	0.2338	0.5804	0.632	0.3138	0.1868
ENSP00000216106	594	0.003289	0.005323	0.028787	0.013063	0.563591	0.000837	1e-06	0.002465	0.003466	0.067041	0.2545	0.0001	0.0856	0.2654	0.119
ENSP00000216115	150	0.018629	0.007168	0.097268	0.08973	2.35519	0.003199	0.005782	0.011668	0.107754	0.505885	0.1717	0.8067	0.12	1.2009	0.2148
ENSP00000216117	288	0.012293	0.012636	0.071813	0.007513	1.11377	1e-06	1e-06	0.003268	0.015564	0.092994	0.0001	0.0001	0.0455	2.0716	0.0835
ENSP00000216121	128	6e-06	6e-06	0.01555	0.011847	1.1492	0	0	2e-06	0.00329	0.013887	0.0001	0.0001	0.0001	0.2777	0.0121
ENSP00000216124	503	0.014732	0.007837	0.043608	0.056708	0.683021	0.000915	0.011817	0.005974	0.008723	0.079256	0.0621	1.5077	0.137	0.1538	0.116
ENSP00000216127	180	0.026496	0.011034	0.0956	0.190319	2.56474	3e-06	1e-06	1e-05	0.006154	0.034091	0.0001	0.0001	0.0001	0.0323	0.0133
ENSP00000216129	630	0.012999	0.006276	0.088052	0.094944	0.883892	0.001833	0.001331	0.001429	0.00633	0.069342	0.141	0.2121	0.0162	0.0667	0.0785
ENSP00000216133	251	0.006722	0.007412	0.032726	0.027071	0.457099	1e-06	1e-06	3e-06	3e-06	0.056632	0.0001	0.0001	0.0001	0.0001	0.1239
ENSP00000216144	126	1e-06	0.109712	0.068065	0.066468	0.520042	2e-06	0.006566	7e-06	7e-06	5.2e-05	2.9052	0.0598	0.0001	0.0001	0.0001
ENSP00000216160	496	0.008589	0.027692	0.126862	0.054965	0.740115	1e-06	0.004783	1.3e-05	5e-06	0.01056	0.0001	0.1727	0.0001	0.0001	0.0143
ENSP00000216180	384	0.017683	0.015429	0.047629	0.046115	1.50394	0.002272	0.002369	0.010194	0.012074	0.171003	0.1285	0.1536	0.214	0.2618	0.1137
ENSP00000216181	1650	0.022289	0.037211	0.068083	0.112393	1.15865	2e-06	0.003769	0.000153	0.00571	0.012833	0.0001	0.1013	0.0023	0.0508	0.0111
ENSP00000216187	395	0.022459	0	0.039148	0.074566	0.809835	0.003141	2e-06	0.003383	0.007154	0.072529	0.1399	3.4921	0.0864	0.0959	0.0896
ENSP00000216211	239	0.004601	0.042761	0.031217	0.178402	0.663196	0.007166	0.002109	0.008077	0.063625	0.080471	1.5576	0.0493	0.2587	0.3566	0.1213
ENSP00000216223	485	0.005966	0.045187	0.073022	0.018918	0.921491	0.00182	0.01219	0.012932	0.013754	0.291058	0.3051	0.2698	0.1771	0.727	0.3159
ENSP00000216252	101	6e-06	6e-06	0.025085	0.055462	0.686064	0	0	3e-06	6e-06	6.9e-05	0.0001	0.0001	0.0001	0.0001	0.0001
ENSP00000216259	244	1e-06	0.014974	0.068153	0.180086	0.548934	2e-06	1e-06	0.001514	0.036296	0.019117	2.8842	0.0001	0.0222	0.2015	0.0348
ENSP00000216264	531	0.011294	0.01088	0.043021	0.090516	1.01023	1e-06	0.001633	0.004713	0.001839	0.087037	0.0001	0.15	0.1095	0.0203	0.0862
ENSP00000216268	1166	0.013428	0.011491	0.058964	0.036032	1.05349	0.002287	0.003051	0.002678	0.003083	0.090772	0.1703	0.2655	0.0454	0.0856	0.0862
ENSP00000216271	666	0.00656	0.005172	0.039059	0.054683	0.902262	0.002119	0.002137	0.011107	0.008521	0.151534	0.323	0.4133	0.2844	0.1558	0.1679
ENSP00000216277	739	0.00172	3e-06	0.005122	0.006719	0.206323	0	1e-06	1e-06	0.003778	0.018969	0.0001	0.3224	0.0001	0.5623	0.0919
ENSP00000216286	1368	0.004525	0.00707	0.038393	0.037371	0.540005	0.002714	0.001343	0.005572	0.004999	0.104756	0.5998	0.19	0.1451	0.1338	0.194
ENSP00000216294	367	0.006816	0.003406	0.027566	0.018911	0.811016	0.001218	0.002484	0.003532	0.002717	0.130989	0.1786	0.7294	0.1281	0.1437	0.1615
ENSP00000216297	886	0.005673	0.005553	0.020766	0.024381	0.462362	1e-06	1e-06	2e-06	2e-06	0.006225	0.0001	0.0001	0.0001	0.0001	0.0135
ENSP00000216336	253	0.013912	0.027964	0.009129	0.052076	0.75655	0.006769	0.007408	0.038176	0.043184	0.19525	0.4866	0.2649	4.1818	0.8292	0.2581
ENSP00000216361	550	0.004453	0.00433	0.0089	0.029806	0.420405	0	0	1e-06	0.001674	0.029315	0.0001	0.0001	0.0001	0.0562	0.0697
ENSP00000216367	494	0.002896	0.002894	0.008489	0.060006	0.608622	0.001751	0.001752	0.002367	0.0123	0.041788	0.6046	0.6054	0.2788	0.205	0.0687
ENSP00000216373	1300	0.00382	0.012166	0.01232	0.028186	0.566839	0.000679	0.003929	0.001489	0.002265	0.021129	0.1778	0.3229	0.1208	0.0803	0.0373
ENSP00000216392	847	0.006227	0.007672	0.025568	0.0378	0.528938	1e-06	1e-06	0.003653	0.001695	0.022793	0.0001	0.0001	0.1429	0.0448	0.0431
ENSP00000216410	184	5e-06	0.006839	0.008815	0.004954	0.414875	0	1e-06	1e-06	0	0.007893	0.0001	0.0001	0.0001	0.0001	0.019
ENSP00000216442	247	4e-06	4e-06	0.025836	0.031692	0.375106	0	0	3e-06	3e-06	0.00782	0.0001	0.0001	0.0001	0.0001	0.0208
ENSP00000216446	353	0.003799	0.01634	0.052934	0.0159	0.486004	0	0.001242	0.002968	0.004501	0.019278	0.0001	0.076	0.0561	0.2831	0.0397
ENSP00000216452	188	4e-06	5e-06	0.050576	2e-06	0.492943	0	0	5e-06	0.002438	0.057611	0.0946	0.0416	0.0001	999	0.1169
ENSP00000216455	255	0.011357	3e-06	0.028719	0.018119	0.440495	1e-06	1e-06	3e-06	2e-06	0.00521	0.0001	0.3738	0.0001	0.0001	0.0118
ENSP00000216471	317	0.003465	0.010353	0.053689	0.006776	1.59546	0.007055	0.008579	0.014086	0.025767	0.575123	2.0361	0.8286	0.2624	3.8025	0.3605
ENSP00000216484	519	0.010849	0.003872	0.038016	0.021639	0.340482	1e-06	0	0.001704	0.004457	0.015093	0.0001	0.0001	0.0448	0.206	0.0443
ENSP00000216492	429	0.008997	0.003472	0.05222	0.040822	1.402	1e-06	0	0.013392	0.013705	0.190522	0.0001	0.0001	0.2565	0.3357	0.1359
ENSP00000216540	349	0.002581	0.021615	0.011528	0.066378	0.651521	0.001199	0.002602	0.008125	0.010095	0.14357	0.4646	0.1204	0.7048	0.1521	0.2204
ENSP00000216554	377	0.003909	0.007631	0.050592	0.027103	0.369491	0.001151	1e-06	0.003467	3e-06	0.006969	0.2944	0.0001	0.0685	0.0001	0.0189
ENSP00000216602	188	0.0153	0.015183	0.00903	0.021905	1.13633	0.004785	0.002217	0.006813	0.002634	0.084751	0.3127	0.146	0.7545	0.1202	0.0746
ENSP00000216629	261	0.004611	0.004267	0.035734	0.069573	0.879539	0	0.001798	0.006873	0.018964	0.16565	0.0001	0.4214	0.1923	0.2726	0.1883
ENSP00000216733	559	0.006559	0.008659	0.03976	0.029182	0.730982	0.001841	0.000928	0.00584	0.014974	0.123257	0.2807	0.1072	0.1469	0.5131	0.1686
ENSP00000216780	640	0.007918	0.00352	0.024083	0.033015	0.437632	0.00222	0.002872	0.00217	0.001407	0.034876	0.2804	0.8159	0.0901	0.0426	0.0797
ENSP00000216797	314	0.009219	0	0.029111	0.049505	0.446415	0.001385	2e-06	3e-06	5e-06	0.037863	0.1502	4.7515	0.0001	0.0001	0.0848
ENSP00000216807	323	2e-06	0.01358	0.007056	0.039393	0.662305	1e-06	1e-06	1e-06	0.012255	0.001366	0.4576	0.0001	0.0001	0.3111	0.0021
ENSP00000216832	658	0.007028	0.006913	0.018641	0.012108	0.366018	0.00144	0.002153	0.001388	0.003647	0.031754	0.2049	0.3115	0.0744	0.3012	0.0868
ENSP00000216862	397	0.006454	0.006779	0.01387	0.119009	0.729193	0.001244	0.005567	1e-06	0.041848	0.095124	0.1928	0.8213	0.0001	0.3516	0.1305
ENSP00000216923	676	0.008052	0.00863	0.022585	0.087875	0.883392	0.002513	1e-06	0.000626	9e-06	0.0513	0.3121	0.0001	0.0277	0.0001	0.0581
ENSP00000216951	467	0.002723	0.007269	0.008918	0.053534	0.355103	0.001	1e-06	0.004638	0.016517	0.061329	0.3671	0.0001	0.52	0.3085	0.1727
ENSP00000217026	689	0.007711	0.017616	0.04926	0.096222	0.761881	0.00372	0.008195	0.001124	0.008719	0.075122	0.4825	0.4652	0.0228	0.0906	0.0986
ENSP00000217043	251	0.013349	0.005239	0.035695	0.076663	1.2578	0.005132	1e-06	0.013202	0.002302	0.112691	0.3844	0.0001	0.3699	0.03	0.0896
ENSP00000217073	602	0.012672	0.006937	0.02095	0.081609	0.901048	1e-06	0.000697	0.003979	0.000216	0.114773	0.0001	0.1005	0.19	0.0026	0.1274
ENSP00000217086	1047	0.004942	0.003885	0.029138	0.036941	0.88811	0.002144	0	0.003956	0.002927	0.134221	0.4339	0.0001	0.1358	0.0792	0.1511
ENSP00000217131	267	6e-06	0.023976	0.046016	0.298701	0.859	0	2e-06	0.002771	0.159931	0.085611	0.0001	0.0001	0.0602	0.5354	0.0997
ENSP00000217133	451	0.003205	0.00919	0.036496	0.067127	1.11895	0.001929	1e-06	0.002041	0.001847	0.037374	0.602	0.0001	0.0559	0.0275	0.0334
ENSP00000217159	669	0.035331	0.007065	0.052389	0.08718	0.808227	0.001915	0.002539	0.006385	0.011822	0.136636	0.0542	0.3594	0.1219	0.1356	0.1691
ENSP00000217182	235	9e-06	0.051161	0.096143	0.457017	1.9753	0	0.004897	1e-05	0.031213	0.000198	0.0001	0.0957	0.0001	0.0683	0.0001
ENSP00000217188	487	0.031261	0.007565	0.079466	0.133105	1.43345	0.001637	1e-06	0.008449	0.011678	0.103553	0.0524	0.0001	0.1063	0.0877	0.0722
ENSP00000217254	460	0.026121	0.009103	0.007208	0.092736	12.0729	0.00453	0.001801	0.002637	0.006622	0.138465	0.1734	0.1979	0.3658	0.0714	0.0115
ENSP00000217299	480	0.004343	0.042511	0.043627	0.047749	0.562194	0.000821	0.009347	0.003607	0.011422	0.047715	0.189	0.2199	0.0827	0.2392	0.0849
ENSP00000217320	212	0.005998	0.006055	0.020345	0.044855	0.857987	1e-06	1e-06	0.010894	0.006203	0.073983	0.0001	0.0001	0.5355	0.1383	0.0862
ENSP00000217381	499	0.002722	0.007759	0.0507	0.01961	0.575204	0.002684	1e-06	0.005146	0.010386	0.031588	0.986	0.0001	0.1015	0.5296	0.0549
ENSP00000217402	222	6e-06	0.006437	0.017445	0.036116	0.551127	0	0.001977	2e-06	0.001982	0.001958	0.0001	0.3071	0.0001	0.0549	0.0036
ENSP00000217407	467	0.010271	0.008816	0.086025	0.020874	0.710236	0.004771	0.003975	0.006559	0.013853	0.216385	0.4645	0.4509	0.0762	0.6636	0.3047
ENSP00000217420	524	0.013967	0.010925	0.087145	0.066217	0.784184	0.000748	0.001511	0.001503	0.000751	0.002281	0.0536	0.1383	0.0173	0.0113	0.0029
ENSP00000217429	580	0.016027	0.01301	0.065134	0.026861	0.879858	0.001358	0.005752	0.00446	0.006816	0.119107	0.0847	0.4421	0.0685	0.2538	0.1354
ENSP00000217446	435	4e-06	0.005128	0.024329	0.017953	0.294189	0	1e-06	0.003302	2e-06	0.011225	0.0001	0.0001	0.1357	0.0001	0.0382
ENSP00000217456	415	0.00631	0.002209	0.02423	0.048267	0.462255	0.002274	0.001132	0.00107	0.003473	0.056763	0.3604	0.5125	0.0441	0.072	0.1228
ENSP00000217515	289	0.004801	5e-06	5e-06	0.044626	0.359202	0	0	0	0.00304	0.006178	0.0001	0.0001	0.0001	0.0681	0.0172
ENSP00000217800	710	0.006267	0.015263	0.010396	0.02738	0.868896	0.003484	0.00303	0.008254	0.009269	0.117208	0.5559	0.1985	0.794	0.3385	0.1349
ENSP00000218006	1049	0.002444	0.004832	0.018634	0.02905	0.32579	0.001713	0.001745	0.005146	0.00623	0.049498	0.7008	0.3611	0.2762	0.2144	0.1519
ENSP00000218176	581	0.009098	0.019686	0.02175	0.062934	0.744303	1e-06	0.008597	0.002175	0.001575	0.021003	0.0001	0.4367	0.1	0.025	0.0282
ENSP00000218343	543	0.004445	0.004597	0.02433	0.013012	0.50453	0.001686	0.001693	0.001774	0.003308	0.122922	0.3794	0.3682	0.0729	0.2542	0.2436
ENSP00000218548	1035	0.010372	0.005316	0.02412	0.071313	0.589251	0.00087	0.001281	0.005185	0.012347	0.064498	0.0839	0.2409	0.215	0.1731	0.1095
ENSP00000218758	266	0.019575	0.038934	0.04481	0.022285	0.851716	0.003429	0.012551	0.003889	0.003056	0.080753	0.1751	0.3224	0.0868	0.1372	0.0948
ENSP00000219022	499	0.009994	0.007995	0.019701	0.047174	0.663278	1e-06	0.000906	0.012201	0.016419	0.195759	0.0001	0.1133	0.6193	0.348	0.2951
ENSP00000219070	605	0.018732	0.004772	0.026194	0.066588	0.576916	0.000695	0.000744	3e-06	0.000747	0.014302	0.0371	0.1558	0.0001	0.0112	0.0248
ENSP00000219091	344	0.04452	0.018155	0.023596	0.194859	1.91137	0.001117	0.001085	0.009184	0.009123	0.096129	0.0251	0.0597	0.3892	0.0468	0.0503
ENSP00000219139	406	0.005979	0.006351	0.007132	0.0349	0.32686	1e-06	1e-06	0.00114	0.003374	0.014793	0.0001	0.0001	0.1598	0.0967	0.0453
ENSP00000219150	427	0.003936	1e-06	0.083825	0.004506	0.601701	0.000965	1e-06	0.00193	0.00099	0.015512	0.2452	1.4946	0.023	0.2197	0.0258
ENSP00000219197	193	0.025509	0.008815	0.015229	0.019514	0.314449	3e-06	1e-06	0.002178	0.004364	0.002174	0.0001	0.0001	0.143	0.2236	0.0069
ENSP00000219240	395	0.009709	0.010739	0.032719	0.055594	0.523623	0.001189	0.001197	0.009602	0.002696	0.061624	0.1224	0.1115	0.2935	0.0485	0.1177
ENSP00000219252	268	0.024054	0.014487	0.03256	0.038919	0.691085	2e-06	1e-06	3e-06	4e-06	0.089007	0.0001	0.0001	0.0001	0.0001	0.1288
ENSP00000219271	652	0.013199	0.01112	0.073646	0.045564	0.779931	0.000647	0.001278	0.000725	0.006397	0.062596	0.049	0.1149	0.0098	0.1404	0.0803
ENSP00000219302	144	0.025909	0.014272	0.139286	3e-06	1.81983	3e-06	1e-06	1.4e-05	0.002722	0.061429	0.0001	0.0001	0.0001	999	0.0338
ENSP00000219313	321	0.008086	0.007274	0.028072	0.041978	0.61721	1e-06	1e-06	3e-06	0.001432	0.017787	0.0001	0.0001	0.0001	0.0341	0.0288
ENSP00000219315	448	0.008305	0.008687	0.027128	0.051726	0.54089	0.002033	0.003056	0.005039	0.011431	0.085679	0.2448	0.3518	0.1857	0.221	0.1584
ENSP00000219334	621	0.003458	0.022375	0.056846	0.081712	0.796131	0.000675	0.000676	0.001715	0.001646	0.043742	0.1951	0.0302	0.0302	0.0201	0.0549
ENSP00000219345	412	0.003291	0.003222	0.018687	0.025614	0.710755	0	0.002155	0.003292	0.002102	0.058042	0.0001	0.669	0.1762	0.0821	0.0817
ENSP00000219368	372	0.014355	0.016751	0.029746	0.035595	0.734926	0.001082	0.007617	0.007149	0.001605	0.078523	0.0754	0.4547	0.2403	0.0451	0.1068
ENSP00000219409	201	0.022636	0.017369	0.084603	4e-06	1.03485	0.004167	2e-06	0.001994	0.004405	0.132064	0.1841	0.0001	0.0236	999	0.1276
ENSP00000219431	206	0.004028	0.039042	0.053901	1.3e-05	0.748805	0	0.015773	0.0042	0.013481	0.083164	0.0001	0.404	0.0779	999	0.1111
ENSP00000219476	1785	0.009316	0.016678	0.066602	0.07669	0.862567	0.000715	0.003142	0.004435	0.003692	0.051808	0.0768	0.1884	0.0666	0.0481	0.0601
ENSP00000219481	290	0.005902	0.054103	0.029893	0.114602	1.22791	1e-06	0.022938	3e-06	0.010538	0.110536	0.0001	0.424	0.0001	0.092	0.09
ENSP00000219548	231	0.007973	0.007104	0.05352	0.113059	1.36824	1e-06	1e-06	5e-06	1.1e-05	0.009538	0.0001	0.0001	0.0001	0.0001	0.007
ENSP00000219551	305	0.006484	0.006242	0.035349	0.084855	0.932467	0.002643	1e-06	0.001304	0.002641	0.027394	0.4077	0.0001	0.0369	0.0311	0.0294
ENSP00000219593	710	0.003371	0.006811	0.043938	0.032844	0.601039	0.001418	0.001851	0.015602	0.008218	0.27524	0.4207	0.2717	0.3551	0.2502	0.4579
ENSP00000219596	695	0.019217	0.009266	0.015727	0.095258	1.50847	0.003209	0.005014	0.027077	0.022981	0.430875	0.167	0.5411	1.7217	0.2412	0.2856
ENSP00000219689	1238	0.011377	0.00678	0.029475	0.03588	0.45064	0.002042	0.001482	0.002563	0.00455	0.037116	0.1795	0.2186	0.087	0.1268	0.0824
ENSP00000219746	538	0.002945	0.005436	0.003645	0.025117	0.425883	0	0.000982	0	0.001961	0.023912	0.0001	0.1806	0.0001	0.0781	0.0561
ENSP00000219833	610	0.002356	0.004722	0.033561	0.054735	0.926764	0.000704	0.000707	0.002322	0.00193	0.026447	0.2986	0.1497	0.0692	0.0353	0.0285
ENSP00000219837	439	0.01087	0.024097	0.049819	0.032581	1.28852	0.00385	0.012529	0.00525	0.033608	0.257933	0.3541	0.5199	0.1054	1.0315	0.2002
ENSP00000219865	748	0.01436	0.004457	0.093166	0.077889	0.898589	0.001103	0.002194	0.004891	0.003919	0.033366	0.0768	0.4923	0.0525	0.0503	0.0371
ENSP00000220062	266	0.021969	0.011826	0.014446	0.08201	0.892316	0.003092	1e-06	1e-06	0.004648	0.029835	0.1408	0.0001	0.0001	0.0567	0.0334
ENSP00000220166	333	0.02212	0	0.050184	0.023268	0.716438	0.001299	2e-06	0.005555	0.007592	0.090402	0.0587	6.1719	0.1107	0.3263	0.1262
ENSP00000220325	541	0.00353	0.004378	0.047875	0.064737	0.765692	0.00072	0	0.001443	6e-06	0.012143	0.2039	0.0001	0.0301	0.0001	0.0159
ENSP00000220420	718	0.005624	0.012482	0.047539	0.054815	0.573134	0.001828	0.002446	0.001988	0.005922	0.091658	0.3251	0.196	0.0418	0.108	0.1599
ENSP00000220478	468	0.002685	0.005436	0.037263	0.032487	0.629492	0	0.000962	0.006385	0.0044	0.050747	0.0001	0.177	0.1714	0.1354	0.0806
ENSP00000220507	236	6e-06	0.025285	6e-06	0.081173	0.716606	0	3e-06	0	0.005465	0.003766	0.0001	0.0001	0.0001	0.0673	0.0053
ENSP00000220509	973	0.002061	0.010419	0.02605	0.062925	0.81296	0	0.00137	0.000451	0.000922	0.019395	0.0001	0.1315	0.0173	0.0146	0.0239
ENSP00000220514	223	5e-06	0.005363	0.034123	0.033735	0.483869	0	0.006311	0.010695	0.017235	0.20792	0.0001	1.1767	0.3134	0.5109	0.4297
ENSP00000220562	579	0.015078	0.002367	0.035122	0.027785	0.70481	2e-06	0.000751	0.000749	3e-06	0.00608	0.0001	0.3171	0.0213	0.0001	0.0086
ENSP00000220584	416	0.017714	0.010051	0.033494	0.056216	0.721624	2e-06	1e-06	0.002111	6e-06	0.056725	0.0001	0.0001	0.063	0.0001	0.0786
ENSP00000220592	843	0.012814	0.005219	0.048223	0.054454	0.54929	1e-06	1e-06	5e-06	0.005738	0.0031	0.0001	0.0001	0.0001	0.1054	0.0056
ENSP00000220659	419	0.013524	4e-06	0.033077	0.028788	0.593426	1e-06	0	0.003348	0.008256	0.091122	0.0001	0.0001	0.1012	0.2868	0.1536
ENSP00000220676	2078	0.002668	0.003462	0.030991	0.032987	0.568941	0.001398	0.004108	0.011669	0.01449	0.250823	0.5237	1.1864	0.3765	0.4393	0.4409
ENSP00000220751	538	0.002418	0.002515	0.003298	0.040058	0.482784	0	0.002476	0.003922	0.007788	0.085687	0.0001	0.9842	1.1892	0.1944	0.1775
ENSP00000220764	335	0.00811	0.003684	0.019149	0.025622	0.6359	1e-06	0.00133	0.010918	0.002555	0.088778	0.0001	0.361	0.5702	0.0997	0.1396
ENSP00000220853	297	0.005131	6e-06	0.01341	0.034146	0.409781	1e-06	0	1e-06	0.001444	0.011733	0.0001	0.0001	0.0001	0.0423	0.0286
ENSP00000220966	274	0.009099	5e-06	0.087332	1.2e-05	1.33763	1e-06	0	0.005265	0.01159	0.107215	0.0001	0.0001	0.0603	999	0.0802
ENSP00000221114	190	2e-06	0.006983	0.03069	0.034658	1.12841	1e-06	1e-06	3e-06	3e-06	0.121642	0.6484	0.0001	0.0001	0.0001	0.1078
ENSP00000221166	830	0.006217	0.008291	0.02194	0.034059	0.723218	0.00115	0.001662	0.003308	0.00353	0.045537	0.1849	0.2004	0.1508	0.1036	0.063
ENSP00000221209	213	0.005405	5e-06	0.019536	0.049709	0.384693	1e-06	0	0.002152	0.009311	0.015918	0.0001	0.0001	0.1102	0.1873	0.0414
ENSP00000221233	235	0.011191	0.015607	0.062946	0.007757	0.983106	0.005465	2e-06	0.000762	0.004592	0.048274	0.4883	0.0001	0.0121	0.592	0.0491
ENSP00000221265	173	5e-06	2e-06	1e-06	0.024767	0.460773	0	1e-06	2e-06	2e-06	4.6e-05	0.0001	0.5471	2.5048	0.0001	0.0001
ENSP00000221327	654	0.008609	0.00585	0.029603	0.016086	1.39261	0.004331	0.002328	0.002653	0.008446	0.195868	0.5031	0.398	0.0896	0.5251	0.1406
ENSP00000221403	329	0.013769	0.018605	0.089965	0.03003	0.925179	0.010318	0.002518	0.006263	0.01016	0.124723	0.7494	0.1354	0.0696	0.3383	0.1348
ENSP00000221409	479	0.006002	0.009902	0.005207	0.170616	0.675823	1e-06	1e-06	0.0071	0.091962	0.069186	0.0001	0.0001	1.3635	0.539	0.1024
ENSP00000221413	463	0.011561	0.003033	0.078379	0.071477	1.66095	1e-06	0	8e-06	7e-06	0.001836	0.0001	0.0001	0.0001	0.0001	0.0011
ENSP00000221418	227	0.015887	0.017505	0.069134	0.056755	0.9568	2e-06	0.010769	0.01416	0.011521	0.10122	0.0001	0.6152	0.2048	0.203	0.1058
ENSP00000221419	577	0.006746	0.007282	0.024626	0.018957	0.43457	1e-06	1e-06	2e-06	0.00464	0.008563	0.0001	0.0001	0.0001	0.2448	0.0197
ENSP00000221448	435	0.006299	0.006115	0.045303	0.012092	0.702239	1e-06	1e-06	5e-06	1e-06	0.009228	0.0001	0.0001	0.0001	0.0001	0.0131
ENSP00000221452	518	0.009817	0.009065	0.162893	0	1.02228	0.001595	1e-06	0.003226	2e-06	0.047145	0.1625	0.0001	0.0198	4.7282	0.0461
ENSP00000221455	666	0.002613	0.021518	0.062293	0.029513	0.717665	0.000665	0.00134	0.000667	0.000673	0.016783	0.2544	0.0623	0.0107	0.0228	0.0234
ENSP00000221459	198	0.006162	0.037775	0.113156	3e-06	1.06287	1e-06	4e-06	1.1e-05	1e-06	0.009036	0.0001	0.0001	0.0001	0.3485	0.0085
ENSP00000221462	366	0.004925	0.04408	0.086285	0.210098	1.09979	0	0.005323	0.000747	0.043234	0.03076	0.0001	0.1207	0.0087	0.2058	0.028
ENSP00000221476	344	0.013516	0.017933	0.087351	0.31499	0.872267	1e-06	2e-06	0.004196	0.08365	0.013741	0.0001	0.0001	0.048	0.2656	0.0158
ENSP00000221480	241	0.020053	0.010876	0.017414	0.056389	1.58718	0.00367	0.007295	0.000459	0.005014	0.127356	0.183	0.6708	0.0264	0.0889	0.0802
ENSP00000221482	1358	0.004717	0.020496	0.058229	0.102224	1.1588	0.000917	0.003722	0.011566	0.00567	0.110559	0.1945	0.1816	0.1986	0.0555	0.0954
ENSP00000221485	455	0.003665	0.00144	0.037939	0.042515	0.643455	0	0.002385	4e-06	4e-06	0.005594	0.0001	1.6563	0.0001	0.0001	0.0087
ENSP00000221486	299	0.009236	0.019152	0.070274	0.003402	1.02005	0.004364	0.002992	0.004557	0.009176	0.079568	0.4724	0.1562	0.0649	2.6975	0.078
ENSP00000221494	421	0.012103	0.00154	0.034877	0.067766	2.16295	1e-06	0	0.001318	0.002675	0.021256	0.0001	0.0001	0.0378	0.0395	0.0098
ENSP00000221543	644	0.012118	0.023978	0.080073	0.054887	0.96172	0.001935	0.001293	0.002108	0.00179	0.04918	0.1597	0.0539	0.0263	0.0326	0.0511
ENSP00000221566	313	0.03612	0.023419	0.227827	1e-06	3.06972	4e-06	2e-06	2.3e-05	0.001314	0.055007	0.0001	0.0001	0.0001	999	0.0179
ENSP00000221665	415	0.007666	0.0153	0.115732	7e-06	1.4649	0.000999	2e-06	0.004659	0.006594	0.068068	0.1304	0.0001	0.0403	999	0.0465
ENSP00000221671	487	0.014397	0.002536	0.007891	0.149684	1.06205	0.00096	0.000951	0.014428	0.08251	0.342052	0.0667	0.3749	1.8284	0.5512	0.3221
ENSP00000221801	318	2e-06	0.003116	0.043676	0.049376	0.632926	1e-06	0	0.002631	0.028232	0.011696	0.4514	0.0001	0.0602	0.5718	0.0185
ENSP00000221859	125	0.01979	0.021003	0.095403	0.132423	1.06578	2e-06	2e-06	1e-05	1.3e-05	0.000107	0.0001	0.0001	0.0001	0.0001	0.0001
ENSP00000221891	650	0.004283	0.013438	0.034072	0.03604	0.587804	0.002084	0.0014	0.003252	0.008079	0.047006	0.4867	0.1042	0.0955	0.2242	0.08
ENSP00000221922	517	0.012155	0.0049	0.053203	0.056119	1.15019	0.000883	0.003548	0.001714	0.012744	0.119198	0.0726	0.7241	0.0322	0.2271	0.1036
ENSP00000221930	348	0.00544	7e-06	1e-06	0.405774	1.14129	1e-06	0	1e-06	0.064636	0.043626	0.0001	0.0001	1.5438	0.1593	0.0382
ENSP00000222033	327	0.018866	0.012102	0.068365	0.060259	8.67821	0.010293	0.013245	0.019162	0.011959	0.307264	0.5456	1.0945	0.2803	0.1985	0.0354
ENSP00000222115	422	0.013596	0.027128	0.11222	0.072228	2.12656	0.001956	0.010835	0.001981	0.005964	0.030749	0.1439	0.3994	0.0177	0.0826	0.0145
ENSP00000222122	325	0.020874	0.0035	0.05233	0.044453	0.802576	2e-06	0	0.002043	0.00206	0.038256	0.0001	0.0001	0.039	0.0463	0.0477
ENSP00000222145	788	0.010644	0.008497	0.026815	0.120178	0.914554	0.00111	0.002759	0.000146	0.025846	0.027113	0.1042	0.3247	0.0055	0.2151	0.0296
ENSP00000222157	187	0.012115	0.012313	0.025019	0.062652	0.874297	0.002442	0.002535	0.008629	0.03354	0.160387	0.2015	0.2058	0.3449	0.5353	0.1834
ENSP00000222212	275	7e-06	0.006549	0.060993	0.021875	0.804309	0	1e-06	6e-06	2e-06	8e-05	0.0001	0.0001	0.0001	0.0001	0.0001
ENSP00000222214	435	0.014599	0.011992	0.044939	0.038543	0.982267	0.000979	0.008067	0.001987	0.00501	0.065244	0.0671	0.6727	0.0442	0.13	0.0664
ENSP00000222248	401	0.009985	0.007172	0.109545	0.318612	1.02062	1e-06	0.004334	0.009246	0.104127	0.059329	0.0001	0.6043	0.0844	0.3268	0.0581
ENSP00000222249	444	0.004823	0.008531	0.035395	0.099927	1.28757	0	1e-06	0.001843	0.000848	0.060774	0.0001	0.0001	0.0521	0.0085	0.0472
ENSP00000222254	722	0.002326	0.00439	0.077011	0.069658	1.39242	0.001149	0	0.001485	0.003757	0.0519	0.494	0.0001	0.0193	0.0539	0.0373
ENSP00000222256	220	8e-06	8e-06	0.139045	8e-06	1.2382	0	0	1.4e-05	0	0.003689	0.0001	0.0001	0.0001	0.0001	0.003
ENSP00000222284	186	0.001262	0.020533	0.021481	0.066508	0.640247	0.002407	0.002408	2e-06	7e-06	0.002433	1.9064	0.1173	0.0001	0.0001	0.0038
ENSP00000222286	408	0.008989	0.007301	0.028804	0.060897	0.92368	0.002155	0.00333	0.00921	0.008818	0.105482	0.2397	0.456	0.3198	0.1448	0.1142
ENSP00000222305	236	0.005784	0.030623	0.015947	0.027094	0.444007	1e-06	0.015212	0.001848	3e-06	0.003773	0.0001	0.4967	0.1159	0.0001	0.0085
ENSP00000222329	541	0.010352	0.01362	0.046261	0.051331	0.499792	1e-06	0.000866	0.000865	0.003473	0.015248	0.0001	0.0636	0.0187	0.0677	0.0305
ENSP00000222345	1773	0.019324	0.015193	0.048334	0.06995	0.964009	0.001351	0.001181	0.001615	0.002329	0.039497	0.0699	0.0777	0.0334	0.0333	0.041
ENSP00000222374	324	0.003579	0.032914	1e-06	0.19697	0.591441	0	0.013464	1e-06	0.059241	0.006712	0.0001	0.4091	1.3009	0.3008	0.0113
ENSP00000222482	420	0.008832	0.012598	0.027207	0.037277	0.457501	0.003259	0.002142	0.010574	0.012506	0.075007	0.369	0.17	0.3887	0.3355	0.1639
ENSP00000222511	366	0.003852	0.007776	0.030237	0.01755	0.462514	0.001184	1e-06	0.011696	0.010211	0.092487	0.3072	0.0001	0.3868	0.5818	0.2
ENSP00000222543	229	0.018013	0	0.031974	0.023661	1.00753	0.001928	2e-06	0.013438	0.014231	0.377185	0.107	3.7661	0.4203	0.6015	0.3744
ENSP00000222567	327	0.012246	0.021131	0.03779	0.013638	0.670403	0.001357	2e-06	4e-06	0.008137	0.150947	0.1108	0.0001	0.0001	0.5967	0.2252
ENSP00000222573	767	0.012635	0.004236	0.03548	0.015801	0.466084	0.000587	0.001175	0.000505	0.003618	0.066446	0.0464	0.2773	0.0142	0.229	0.1426
ENSP00000222584	782	0.001278	0.002413	0.010444	0.009845	0.242772	0	0	0.00063	0.001322	0.013395	0.0001	0.0001	0.0603	0.1343	0.0552
ENSP00000222598	289	5e-06	0.009103	0.028339	0.01973	0.28312	0	1e-06	0.001517	0.003173	0.014101	0.0001	0.0001	0.0535	0.1608	0.0498
ENSP00000222693	113	5e-06	0.023285	0.023179	7e-06	0.500952	0	2e-06	0.006079	0.006601	0.023833	0.0001	0.0001	0.2623	999	0.0476
ENSP00000222718	370	2e-06	0.003575	0.011165	0.01052	0.237667	1e-06	0	0.003625	0.002419	0.012229	0.4742	0.0001	0.3247	0.23	0.0515
ENSP00000222726	270	0.006639	3e-06	0.037054	0.011538	0.252145	0.003044	1e-06	4e-06	1e-06	0.00613	0.4585	0.3375	0.0001	0.0001	0.0243
ENSP00000222728	232	7e-06	0.007887	0	0.058404	0.392599	0	1e-06	2e-06	0.003501	0.018173	0.0001	0.0001	5.233	0.06	0.0463
ENSP00000222803	211	2e-06	0.005188	0	0.021758	0.535671	1e-06	1e-06	2e-06	0.006545	0.043636	0.4189	0.0001	5.6626	0.3008	0.0815
ENSP00000222812	288	8e-06	0.014867	0.041465	0.09741	0.913858	0	1e-06	0.001377	1e-05	0.008349	0.0001	0.0001	0.0332	0.0001	0.0091
ENSP00000222823	952	0.008624	0.019539	0.015922	0.096102	1.09172	1e-06	0.001813	0.008806	0.007236	0.098715	0.0001	0.0928	0.5531	0.0753	0.0904
ENSP00000222990	459	0.026521	0.021151	0.084037	0.044428	1.25998	0.000873	0.000868	0.002449	0.002005	0.047625	0.0329	0.041	0.0291	0.0451	0.0378
ENSP00000223023	501	0.002277	0.009573	0.035579	0.005879	0.358247	0	1e-06	0.000932	0.001867	0.019122	0.0001	0.0001	0.0262	0.3177	0.0534
ENSP00000223061	444	0.002765	0.006002	0.024821	0.050974	0.67085	0.001006	0.000995	0.003863	0.006181	0.080577	0.3637	0.1659	0.1556	0.1213	0.1201
ENSP00000223073	595	0.006214	0.003878	0.03014	0.007898	0.594257	1e-06	0	0.008304	0.009024	0.12722	0.0001	0.0001	0.2755	1.1425	0.2141
ENSP00000223208	362	0.003361	0.009963	0.030077	0.014879	0.478462	0	0.001279	0.00528	0.002432	0.069714	0.0001	0.1284	0.1755	0.1635	0.1457
ENSP00000223357	1097	0.006572	0.005598	0.053686	0.108082	0.896075	0.000663	0.002364	0.004741	0.020806	0.071077	0.1009	0.4223	0.0883	0.1925	0.0793
ENSP00000223366	463	0.011942	0.028843	0.017296	0.091814	1.37357	1e-06	0.016071	0.001689	9e-06	0.032047	0.0001	0.5572	0.0977	0.0001	0.0233
ENSP00000223459	274	0.008805	5e-06	0.031248	1.7e-05	0.659026	1e-06	0	3e-06	0.016878	0.166945	0.0001	0.0001	0.0001	999	0.2533
ENSP00000223500	219	0.009785	0.004874	0.0248	0	0.755313	1e-06	0	2e-06	2e-06	0.006747	0.0001	0.0001	0.0001	4.3245	0.0089
ENSP00000223528	461	0.005011	0.005354	0.017927	0.03357	0.458903	1e-06	0.003009	0.004282	0.002804	0.049094	0.0001	0.5621	0.2388	0.0835	0.107
ENSP00000223608	859	0.006493	0.00228	0.029442	0.019183	0.39382	0.002262	0.00113	0.004246	0.006068	0.031414	0.3483	0.4956	0.1442	0.3163	0.0798
ENSP00000223642	1661	0.008023	0.003066	0.025718	0.049262	0.571698	0.001556	0.001666	0.006308	0.020275	0.124867	0.194	0.5434	0.2453	0.4116	0.2184
ENSP00000223795	233	0.010328	0.004508	0.025942	0.029662	0.567223	1e-06	0	0.001805	0.013554	0.174735	0.0001	0.0001	0.0696	0.457	0.3081
ENSP00000223864	147	1e-06	0.018103	0.028746	0.017522	0.544075	2e-06	2e-06	0.003676	0.005612	0.090691	2.9047	0.0001	0.1279	0.3203	0.1667
ENSP00000224167	148	0.022311	0.116184	9e-06	0.102433	1.18175	0.002672	0.019643	0	0.018496	0.114592	0.1198	0.1691	0.0001	0.1806	0.097
ENSP00000224337	441	0.005252	0.005349	0.035837	0.019401	0.614113	0.003183	1e-06	0.001131	0.006343	0.082746	0.6061	0.0001	0.0316	0.3269	0.1347
ENSP00000224600	1234	0.010251	0.013669	0.000439	0.157956	1.05471	0.001068	0.00035	0.002001	0.025008	0.077576	0.1042	0.0256	4.5554	0.1583	0.0736
ENSP00000224605	474	0.00114	0.018782	0.016414	0.144	1.06188	0.000838	0.002716	0.007551	0.022881	0.071883	0.7348	0.1446	0.4601	0.1589	0.0677
ENSP00000224652	512	0.096466	0.00048	0.030785	0.061555	0.435944	0.039391	0.003429	5.5e-05	0.013614	0.09969	0.4083	7.1452	0.0018	0.2212	0.2287
ENSP00000224764	532	0.00972	0.009291	0.025708	0.015681	0.410521	0.000859	0.000857	0.000858	2e-06	0.00795	0.0884	0.0922	0.0334	0.0001	0.0194
ENSP00000224807	287	0.0104	0.005263	0.025407	0.079663	0.629373	0.001792	0.002779	0.001455	0.010963	0.025258	0.1723	0.528	0.0573	0.1376	0.0401
ENSP00000225174	206	6e-06	0.016108	0.024854	0.086133	0.475675	0	2e-06	0.010215	9e-06	0.038998	0.0001	0.0001	0.411	0.0001	0.082
ENSP00000225235	581	0.003937	0.006145	0.033591	0.023641	0.410329	0	1e-06	0.005781	0.007284	0.049451	0.0001	0.0001	0.1721	0.3081	0.1205
ENSP00000225276	264	0.005454	0.067795	0.003527	0.095848	0.705323	0.005096	0.00712	0.006537	0.009275	0.083593	0.9344	0.105	1.8534	0.0968	0.1185
ENSP00000225296	692	0.009724	0.004655	0.016559	0.117338	0.375929	0.001265	0.000629	0.003092	0.025686	0.02713	0.1301	0.1351	0.1867	0.2189	0.0722
ENSP00000225371	704	0.010999	0.00591	0.04084	0.045857	0.674819	0.001261	0.000628	0.006146	0.006703	0.04754	0.1146	0.1062	0.1505	0.1462	0.0704
ENSP00000225387	215	0.007076	0.021293	0.034129	0.009711	0.466455	1e-06	0.002004	0.006068	0.008038	0.014255	0.0001	0.0941	0.1778	0.8277	0.0306
ENSP00000225388	691	0.00197	0.004101	0.016286	0.014612	0.196315	0.000633	0.000632	0.000512	0.003293	0.040969	0.3215	0.1542	0.0315	0.2253	0.2087
ENSP00000225396	435	2e-06	0.003138	0.012131	0.03309	0.478462	1e-06	0	1e-06	0.001019	0.012328	0.5089	0.0001	0.0001	0.0308	0.0258
ENSP00000225402	524	0.008585	0.004364	0.031962	0.014832	0.520139	1e-06	0.001822	0.004127	0.008777	0.101855	0.0001	0.4176	0.1291	0.5917	0.1958
ENSP00000225430	196	6e-06	0.007741	0.051408	0.051228	0.605894	0	1e-06	5e-06	0.013458	6.1e-05	0.0001	0.0001	0.0001	0.2627	0.0001
ENSP00000225504	117	7e-06	7e-06	0.013192	0.031092	0.292837	0	0	1e-06	3e-06	2.9e-05	0.0001	0.0001	0.0001	0.0001	0.0001
ENSP00000225512	355	0.001882	0.022954	0.03706	0.09362	0.63826	0	2e-06	4e-06	9e-06	0.004579	0.0001	0.0001	0.0001	0.0001	0.0072
ENSP00000225519	444	0.01701	0.009911	0.055832	0.162725	0.439548	0.001006	0.00301	0.003106	0.055927	0.069933	0.0592	0.3037	0.0556	0.3437	0.1591
ENSP00000225538	399	0.022553	0	0.02357	0.115686	0.742232	0.001017	2e-06	0.006171	0.00306	0.046138	0.0451	3.7072	0.2618	0.0265	0.0622
ENSP00000225573	261	6e-06	0.005305	0.003287	0.045793	0.438142	0	1e-06	0.002452	0.006164	0.045354	0.0001	0.0001	0.746	0.1346	0.1035
ENSP00000225665	314	0.005211	0.006179	0.044816	0.050942	0.379823	1e-06	1e-06	0.002979	0.002954	0.013952	0.0001	0.0001	0.0665	0.058	0.0367
ENSP00000225688	279	1.1e-05	0.01279	1.1e-05	0.23731	2.83354	0	1e-06	0	2.4e-05	0.00837	0.0001	0.0001	0.0001	0.0001	0.003
ENSP00000225698	279	0.006636	0.006649	0.036303	0.012265	0.63373	1e-06	0.001655	0.003737	0.024253	0.067975	0.0001	0.249	0.1029	1.9774	0.1073
ENSP00000225728	131	0.008014	0.008014	0.011369	0.004833	0.337636	1e-06	1e-06	1e-06	0	0.01136	0.0001	0.0001	0.0001	0.0001	0.0336
ENSP00000225729	333	0.008337	0.008485	0.061047	0.042979	0.506556	1e-06	1e-06	0.001318	4e-06	0.005477	0.0001	0.0001	0.0216	0.0001	0.0108
ENSP00000225737	566	0.011702	0.010276	0.004958	0.030065	0.281122	0.001603	0.0026	0.001496	0.004933	0.049254	0.137	0.2531	0.3018	0.1641	0.1752
ENSP00000225893	557	0.011413	0.007886	0.019859	0.020143	0.406929	0.001539	0.00077	2e-06	0.001539	0.013994	0.1348	0.0976	0.0001	0.0764	0.0344
ENSP00000225899	448	0.003677	0.007817	0.05187	0.104012	0.943928	0.003694	0.000912	0.007325	0.00974	0.108036	1.0046	0.1167	0.1412	0.0936	0.1145
ENSP00000225916	415	0.014902	0.013779	0.076364	0.049968	0.804869	1e-06	1e-06	0.000967	5e-06	0.002004	0.0001	0.0001	0.0127	0.0001	0.0025
ENSP00000225927	672	0.008173	0.0047	0.060208	0.128294	0.650353	1e-06	0	6e-06	0.062196	0.091912	0.0001	0.0001	0.0001	0.4848	0.1413
ENSP00000225941	361	0.00735	0.01395	0.03669	0.035644	0.682681	0.001274	0.002506	0.005135	0.005074	0.076161	0.1734	0.1796	0.14	0.1424	0.1116
ENSP00000225964	1399	0.004343	0.007417	0.013077	0.021272	0.240831	0.000435	1e-06	0.002007	0.001045	0.059417	0.1001	0.0001	0.1535	0.0491	0.2467
ENSP00000225983	1100	0.006039	0.002888	0.033029	0.030856	0.413836	0.000397	0	0.000789	0.0008	0.019717	0.0658	0.0001	0.0239	0.0259	0.0476
ENSP00000226004	185	0.00969	7e-06	0.029321	0.086248	0.611391	1e-06	0	3e-06	9e-06	0.032476	0.0001	0.0001	0.0001	0.0001	0.0531
ENSP00000226067	295	0.008466	3e-06	0.011646	0.014112	0.393811	1e-06	1e-06	1e-06	1e-06	0.010915	0.0001	0.3245	0.0001	0.0001	0.0277
ENSP00000226094	407	0.01366	0.018265	0.031991	0.058933	0.596117	0.002153	2e-06	0.004226	0.004438	0.044937	0.1576	0.0001	0.1321	0.0753	0.0754
ENSP00000226193	200	0.007561	0.014238	0.080034	0.030227	0.895639	1e-06	1e-06	0.004017	0.005869	0.057138	0.0001	0.0001	0.0502	0.1942	0.0638
ENSP00000226207	1717	0.012485	0.009797	0.045892	0.076304	0.429596	1e-06	0.00156	0.002769	0.020148	0.011745	0.0001	0.1592	0.0603	0.264	0.0273
ENSP00000226209	1849	0.010601	0.007826	0.046919	0.077936	0.7598	0.000481	1e-06	5e-06	0.008636	0.008442	0.0453	0.0001	0.0001	0.1108	0.0111
ENSP00000226218	475	0.008852	0.010268	0.051652	0.034228	0.785542	0.0027	1e-06	0.023956	0.015175	0.135443	0.305	0.0001	0.4638	0.4434	0.1724
ENSP00000226230	175	0.007194	0.006072	0.046067	0.049054	0.593646	1e-06	0.005395	5e-06	0.011007	0.112385	0.0001	0.8886	0.0001	0.2244	0.1893
ENSP00000226247	648	0.00738	0.001964	0.041226	0.022981	0.552642	0.004335	0.004232	0.005033	0.005788	0.067646	0.5874	2.1548	0.1221	0.2518	0.1224
ENSP00000226279	300	0.004451	0.008667	0.034576	0.006683	0.608547	0.001563	0.002922	0.012577	0.02278	0.296346	0.3512	0.3371	0.3638	3.4085	0.487
ENSP00000226284	316	0.013984	0.009711	0.015693	0.03548	0.922831	0.00624	0.00467	0.006301	0.011182	0.206235	0.4462	0.481	0.4015	0.3152	0.2235
ENSP00000226299	519	0.013987	0.014155	0.023749	0.025003	0.492889	1e-06	1e-06	0.003168	0.00311	0.045016	0.0001	0.0001	0.1334	0.1244	0.0913
ENSP00000226355	458	0.00554	0.002605	0.023033	0.073015	0.598131	0.001939	0.003002	0.007532	0.031961	0.210266	0.3501	1.1522	0.327	0.4377	0.3515
ENSP00000226359	592	0.009933	0.003928	0.007545	0.050939	0.68346	0.002104	0.001057	0.006242	0.002415	0.230987	0.2118	0.2691	0.8274	0.0474	0.338
ENSP00000226382	314	0.014916	0.007832	0.009567	0.059463	0.4541	1e-06	1e-06	1e-06	6e-06	4.5e-05	0.0001	0.0001	0.0001	0.0001	0.0001
ENSP00000226413	327	0.002773	0.013722	0.00193	0.036158	0.689571	0.003032	0.0015	0.006043	0.004545	0.045314	1.0936	0.1093	3.1313	0.1257	0.0657
ENSP00000226432	699	0.001656	0.003527	0.033236	0.031885	0.622487	0.000653	0.001975	0.007781	0.0082	0.08946	0.3945	0.5598	0.2341	0.2572	0.1437
ENSP00000226444	294	0.013534	0.009416	0.019458	0.018844	1.16647	0.001512	1e-06	0.008711	0.009781	0.139359	0.1117	0.0001	0.4477	0.5191	0.1195
ENSP00000226574	963	0.007125	0.003414	0.001931	0.03689	0.594221	1e-06	0	0.002044	0.003901	0.071659	0.0001	0.0001	1.0586	0.1057	0.1206
ENSP00000226578	821	0.002335	0.013424	0.043734	0.018776	0.748953	0.001621	0.001674	0.004509	0.009607	0.143652	0.6939	0.1247	0.1031	0.5117	0.1918
ENSP00000227135	149	0	0	0.016657	3e-06	0.389828	2e-06	2e-06	0.012643	0.003043	0.195655	3.8556	3.511	0.759	999	0.5019
ENSP00000227155	265	0.017587	0.006132	0.126837	0.021464	1.33291	2e-06	0.001497	0.007481	0.009465	0.13624	0.0001	0.2441	0.059	0.441	0.1022
ENSP00000227163	165	0.017409	5e-06	0.03374	0.049239	0.978817	2e-06	0	3e-06	0.002611	0.100938	0.0001	0.0001	0.0001	0.053	0.1031
ENSP00000227266	462	0.002616	0.00602	0.034494	0.026269	0.518403	0.00384	0.000981	0.008306	0.008352	0.125789	1.4683	0.1629	0.2408	0.318	0.2426
ENSP00000227348	386	0.008407	0.011755	0.025133	0.032855	0.724662	0.003869	0.001092	0.006121	0.020463	0.167556	0.4602	0.0929	0.2435	0.6228	0.2312
ENSP00000227349	761	0.002635	0.009662	0.022204	0.019948	0.822679	0.003022	0.004391	0.008872	0.020333	0.21591	1.1469	0.4545	0.3996	1.0193	0.2624
ENSP00000227474	478	0.002918	0.005384	0.031114	0.035648	0.393095	0.001904	0.001875	0.002451	0.008967	0.077023	0.6526	0.3483	0.0788	0.2516	0.1959
ENSP00000227507	189	0.013355	0.007411	0.080707	2e-06	0.931714	1e-06	1e-06	0.002568	0.001756	0.029767	0.0001	0.0001	0.0318	999	0.0319
ENSP00000227524	503	0.009727	0.008109	0.025447	0.05402	0.511024	1e-06	1e-06	3e-06	0.00543	0.002721	0.0001	0.0001	0.0001	0.1005	0.0053
ENSP00000227638	425	0.00274	0.005562	0.022577	0.029148	0.763828	0.001348	0.004383	0.006562	0.009055	0.065007	0.4921	0.7881	0.2907	0.3107	0.0851
ENSP00000227665	359	0.01612	0.008997	0.047172	0.084014	1.47101	0.002371	0.001187	0.003982	0.010711	0.161024	0.1471	0.1319	0.0844	0.1275	0.1095
ENSP00000227752	549	0.014659	0.008491	0.042533	0.044433	0.80609	0.003283	0.003278	0.010776	0.020605	0.338514	0.224	0.386	0.2533	0.4637	0.4199
ENSP00000227756	540	0.009342	0.002884	0.040007	0.121933	0.483471	1e-06	0	4e-06	0.01382	0.00311	0.0001	0.0001	0.0001	0.1133	0.0064
ENSP00000227758	610	0.005037	0.002416	0.003245	0.059326	0.646683	1e-06	0.000694	0.004974	0.001987	0.078432	0.0001	0.2871	1.5325	0.0335	0.1213
ENSP00000227868	500	1e-06	0.007516	0.008101	0.137925	0.588786	2e-06	0.001809	0.001979	0.089069	0.078692	2.9531	0.2406	0.2443	0.6458	0.1337
ENSP00000228251	334	4e-06	0.005821	0.007354	0.013423	0.2965	0	1e-06	1e-06	0.006136	0.068533	0.0001	0.0001	0.0001	0.4571	0.2311
ENSP00000228280	273	0.005441	2e-06	0.009611	0.023943	0.208766	1e-06	1e-06	0.00143	0.004892	0.091595	0.0001	0.4101	0.1488	0.2043	0.4387
ENSP00000228284	961	0.007932	0.004997	0.035126	0.02335	1.02457	0.00048	0.000481	0.004086	0.002163	0.066129	0.0605	0.0962	0.1163	0.0926	0.0645
ENSP00000228437	796	0.003071	0.007674	0.027575	0.020217	0.31169	0.000578	0.000577	3e-06	0.000576	0.024781	0.1881	0.0752	0.0001	0.0285	0.0795
ENSP00000228463	394	0.007403	0.005889	0.007799	0.072398	0.998732	0.003907	0.005041	0.036174	0.045251	0.443503	0.5277	0.8561	4.6384	0.625	0.4441
ENSP00000228506	288	0.004268	5e-06	0.049272	0.004174	0.479192	0	0	5e-06	0.003222	0.022512	0.0001	0.0001	0.0001	0.7719	0.047
ENSP00000228567	513	0.012765	0.01482	0.038558	0.013502	0.533832	0.001783	0.000879	0.003748	0.007833	0.033177	0.1397	0.0593	0.0972	0.5801	0.0621
ENSP00000228606	507	0.004972	0.010807	0.031072	0.045997	0.655435	0.001843	1e-06	0.009559	0.006263	0.095682	0.3707	0.0001	0.3076	0.1362	0.146
ENSP00000228641	242	6e-06	3e-06	0.033548	0.05858	0.345413	0	1e-06	3e-06	6e-06	0.020718	0.0001	0.3834	0.0001	0.0001	0.06
ENSP00000228644	255	0.004163	0.043746	0.015985	0.060531	0.722906	0	4e-06	0.001672	0.00339	0.047121	0.0001	0.0001	0.1046	0.056	0.0652
ENSP00000228682	1104	0.003909	0.003044	0.031485	0.027743	0.570039	0.002184	0.001748	0.006795	0.006426	0.070699	0.5588	0.574	0.2158	0.2316	0.124
ENSP00000228705	497	0.005679	0.002425	0.02181	0.028291	0.501245	1e-06	0	0.002663	0.002749	0.014488	0.0001	0.0001	0.1221	0.0972	0.0289
ENSP00000228740	609	0.001693	0.004436	0.01872	0.031918	0.550989	0	0	0.003646	0.024193	0.033903	0.0001	0.0001	0.1947	0.758	0.0615
ENSP00000228741	407	0.003333	0.008366	0.000634	0.022996	0.419942	0.001145	1e-06	0	0.001149	0.036505	0.3434	0.0001	0.0001	0.05	0.0869
ENSP00000228799	432	0.010406	0.033686	0.015251	0.099343	0.696466	1e-06	0.00528	0.003235	0.023031	0.091507	0.0001	0.1567	0.2121	0.2318	0.1314
ENSP00000228850	842	0.014055	0.007672	0.031242	0.025693	0.646744	0.006005	0.004275	0.010049	0.010416	0.139137	0.4272	0.5572	0.3217	0.4054	0.2151
ENSP00000228862	659	0.001875	0.010116	0.020509	0.035369	0.487606	0.002034	0.001356	2e-06	0.002716	0.125881	1.0849	0.134	0.0001	0.0768	0.2582
ENSP00000228865	116	0.010853	5e-06	0.022638	0.022411	0.41814	1e-06	0	2e-06	0.003952	0.03254	0.0001	0.0001	0.0001	0.1764	0.0778
ENSP00000228887	337	0.00758	0.014938	0.035528	0.053612	0.487088	0.001325	0.00275	0.011606	0.006521	0.097339	0.1747	0.1841	0.3267	0.1216	0.1998
ENSP00000228922	287	0.010111	0.025823	0.012285	0.137715	1.15343	0.002601	0.000427	0.007403	0.012301	0.061889	0.2573	0.0165	0.6026	0.0893	0.0537
ENSP00000228928	175	0.016967	0.011406	0.065044	0.115775	1.21073	2e-06	1e-06	0.04665	0.045735	0.346719	0.0001	0.0001	0.7172	0.395	0.2864
ENSP00000228929	119	2e-06	2e-06	7e-06	0.090236	56.1822	1e-06	1e-06	0	9e-06	0.005618	0.4373	0.4734	0.0001	0.0001	0.0001
ENSP00000229002	189	0.006637	0.024573	0.058933	5e-06	0.599887	1e-06	0.002326	0.00458	0.004569	0.067527	0.0001	0.0947	0.0777	999	0.1126
ENSP00000229030	569	0.011655	0.028867	0.044226	0.10386	2.24992	0.000642	3e-06	4e-06	1e-05	0.027351	0.0551	0.0001	0.0001	0.0001	0.0122
ENSP00000229088	710	0.00527	0.018298	0.019033	0.031063	0.767009	0.00122	0.002457	0.00317	0.00474	0.045291	0.2315	0.1343	0.1666	0.1526	0.059
ENSP00000229135	155	0.007506	0.015584	0.066969	6e-06	0.984985	1e-06	0.003004	0.021412	0.006185	0.56224	0.0001	0.1928	0.3197	999	0.5708
ENSP00000229179	925	0.009864	0.007061	0.016419	0.015246	0.799879	0.002891	0.001935	0.001508	0.002353	0.041316	0.293	0.274	0.0918	0.1543	0.0517
ENSP00000229243	539	0.01266	0.00405	0.056536	0.007746	0.692706	0.002526	0.001685	0.009049	0.010365	0.135565	0.1995	0.4162	0.1601	1.3381	0.1957
ENSP00000229264	340	0.018344	0.009271	0.046305	0.039302	0.604957	2e-06	0.013744	5e-06	4e-06	0.014114	0.0001	1.4825	0.0001	0.0001	0.0233
ENSP00000229266	264	0.011133	0	0.009678	0.018394	0.351621	0.006621	2e-06	0.006157	0.002153	0.038125	0.5947	5.5551	0.6363	0.117	0.1084
ENSP00000229268	838	0.015725	0.004898	0.067387	0.000138	0.478939	2e-06	0.003066	7e-06	0.001049	0.006677	0.0001	0.6261	0.0001	7.6026	0.0139
ENSP00000229281	126	0.029494	0.021397	0.052725	0.047493	0.661624	3e-06	2e-06	5e-06	0.007324	0.019272	0.0001	0.0001	0.0001	0.1542	0.0291
ENSP00000229314	138	3e-06	3e-06	0.019574	3e-06	0.649787	0	0	2e-06	0	0.008198	0.0001	0.0001	0.0001	0.0001	0.0126
ENSP00000229328	270	0.011027	0.006377	0.042325	0.099526	0.678334	1e-06	1e-06	4e-06	1e-05	0.014405	0.0001	0.0001	0.0001	0.0001	0.0212
ENSP00000229335	197	0.01331	0.006642	0.035049	0.05729	0.63042	1e-06	0.002283	0.014123	0.002083	0.025842	0.0001	0.3437	0.4029	0.0364	0.041
ENSP00000229390	159	4e-06	4e-06	0.006208	0.014866	0.308938	0	0	1e-06	1e-06	0.006171	0.0001	0.0001	0.0001	0.0001	0.02
ENSP00000229395	253	0.005075	5e-06	0.022608	0.03104	0.62293	1e-06	0	2e-06	0.001778	0.007303	0.0001	0.0001	0.0001	0.0573	0.0117
ENSP00000229416	637	0.002243	6e-06	0.023364	0.032534	0.566995	0.000682	0	0.000673	0.001375	0.026769	0.3038	0.0001	0.0288	0.0423	0.0472
ENSP00000229554	711	0.009092	0.000897	0.015448	0.034498	0.526215	0.001167	0.001456	0.013429	0.008138	0.163934	0.1284	1.6237	0.8693	0.2359	0.3115
ENSP00000229595	199	0.016245	0.0081	6e-06	0.016366	0.301922	2e-06	1e-06	0	2e-06	0.002139	0.0001	0.0001	0.0001	0.0001	0.0071
ENSP00000229633	165	0	0.007837	0.024227	0.015939	0.739672	2e-06	1e-06	0.003041	0.013619	0.208422	6.5713	0.0001	0.1255	0.8545	0.2818
ENSP00000229729	691	0.004715	0.013902	0.01816	0.084387	0.931168	0	0.004916	0.010263	0.010332	0.094316	0.0001	0.3536	0.5651	0.1224	0.1013
ENSP00000229769	400	0.008398	0.006482	0.01455	0.053543	1.09512	0.002441	0.004204	0.023882	0.007428	0.429537	0.2907	0.6485	1.6414	0.1387	0.3922
ENSP00000229771	467	0.003018	0.001549	0.000158	0.059373	1.07025	0.002792	0.003297	0.001435	0.008115	0.111026	0.9253	2.1284	9.0752	0.1367	0.1037
ENSP00000229794	360	0.076283	0.0155	6e-06	0.044348	0.86832	0.028146	2e-06	0	0.001166	0.027973	0.369	0.0001	0.0001	0.0263	0.0322
ENSP00000229829	250	0.022866	0.020082	0.037383	0.023269	1.03738	0.003196	0.001778	0.001398	0.015876	0.155988	0.1398	0.0885	0.0374	0.6822	0.1504
ENSP00000229854	805	0.00117	0.007226	0.023037	0.042682	0.580151	0	0.001102	0.001121	0.001085	0.032038	0.0001	0.1524	0.0487	0.0254	0.0552
ENSP00000229971	621	0.010834	0.003256	0.013539	0.030506	0.44124	0.002944	0.003688	0.002557	0.004819	0.031519	0.2717	1.1326	0.1889	0.158	0.0714
ENSP00000230036	801	0.009037	0.009443	0.036114	0.125401	0.640994	0.002408	0.005089	0.004065	0.07413	0.119978	0.2664	0.5389	0.1126	0.5911	0.1872
ENSP00000230053	323	0.013703	0.008114	0.013727	0.04082	0.454574	1e-06	1e-06	0.001221	0.004214	0.043388	0.0001	0.0001	0.0889	0.1032	0.0954
ENSP00000230085	162	0.008517	0.008748	0.021504	0.0048	0.305938	1e-06	1e-06	2e-06	0	3.1e-05	0.0001	0.0001	0.0001	0.0001	0.0001
ENSP00000230099	464	0.013909	0.005225	0.037117	0.023298	0.680547	0.001915	0.002995	0.007027	0.015014	0.34514	0.1377	0.5731	0.1893	0.6444	0.5072
ENSP00000230301	449	0.006184	0.008969	0.081894	0.04252	1.76012	0.004002	0.004015	0.037097	0.015421	0.30311	0.6471	0.4476	0.453	0.3627	0.1722
ENSP00000230321	244	0.003845	0.007298	0.033407	0.047322	0.594316	0.00362	1e-06	0.007118	0.00765	0.104521	0.9415	0.0001	0.2131	0.1617	0.1759
ENSP00000230340	321	0.015839	0	0.033067	0.029124	0.590143	2e-06	2e-06	0.004276	0.007164	0.048494	0.0001	6.1361	0.1293	0.246	0.0822
ENSP00000230361	198	0.008795	0.009669	0.056368	0.109686	1.80159	1e-06	1e-06	6e-06	1.1e-05	0.166853	0.0001	0.0001	0.0001	0.0001	0.0926
ENSP00000230381	346	0.012092	0.020983	0.051095	0.066309	0.953807	0.002459	0.001227	0.001266	0.003689	0.037927	0.2033	0.0585	0.0248	0.0556	0.0398
ENSP00000230449	924	0.008406	0.010659	0.022656	0.114395	0.571082	0.000493	0.000493	0.001472	0.002982	0.030899	0.0587	0.0463	0.065	0.0261	0.0541
ENSP00000230461	361	0.009752	0.003396	0.019715	0.024403	0.316581	1e-06	0	0.002043	0.003186	0.060531	0.0001	0.0001	0.1036	0.1306	0.1912
ENSP00000230538	1801	0.006225	0.004913	0.027774	0.029976	0.515935	0.001062	0.002776	0.003011	0.007754	0.056331	0.1706	0.565	0.1084	0.2587	0.1092
ENSP00000230565	456	0.003304	0.011127	0.027838	0.019922	0.575559	0.001046	0.001915	0.007444	0.010525	0.082862	0.3168	0.1721	0.2674	0.5283	0.144
ENSP00000230582	509	0.002267	0.004009	0.019014	0.0485	0.670979	0.000954	0.003823	0.006493	0.010601	0.133054	0.421	0.9535	0.3415	0.2186	0.1983
ENSP00000230588	745	0.008473	0.004042	0.040523	0.045618	0.614142	0.002401	0.000614	0.007588	0.010594	0.148508	0.2834	0.1519	0.1873	0.2322	0.2418
ENSP00000230640	1039	0.002879	0.001462	0.007948	0.024623	0.779081	0.000409	0.000409	1e-06	0.002048	0.010651	0.1421	0.2798	0.0001	0.0832	0.0137
ENSP00000230658	326	4e-06	0.009532	6e-06	0.276263	0.377639	1e-06	1e-06	0	0.120773	3.8e-05	0.2035	0.0001	0.0001	0.4372	0.0001
ENSP00000230771	503	0	0.007711	0.026452	0.026199	0.489511	2e-06	1e-06	0.005373	0.006412	0.083396	5.7843	0.0001	0.2031	0.2447	0.1704
ENSP00000230792	462	0.017493	0.00331	0.00856	0.031381	0.719879	0.00095	0.000951	0.003866	0.003733	0.061805	0.0543	0.2873	0.4517	0.1189	0.0859
ENSP00000230993	905	0.005996	0.00405	0.014094	0.044022	0.46613	0.0011	0.001004	0.003594	0.012516	0.100133	0.1834	0.248	0.255	0.2843	0.2148
ENSP00000231004	411	0.007334	0.013485	0.03154	0.036269	0.722287	0.003133	0.001165	0.005417	0.002149	0.060955	0.4272	0.0864	0.1718	0.0592	0.0844
ENSP00000231021	773	0.006138	0.002831	0.01383	0.123888	0.678689	0.001136	0	0.000396	0.024654	0.042191	0.1851	0.0001	0.0286	0.199	0.0622
ENSP00000231061	298	0.018689	0.017328	0.088614	0.018032	0.683292	2e-06	2e-06	9e-06	0.01112	0.032187	0.0001	0.0001	0.0001	0.6167	0.0471
ENSP00000231121	215	0.018409	0.005827	0.025943	0.024771	0.655617	2e-06	0.002072	0.00419	0.002087	0.034752	0.0001	0.3556	0.1615	0.0842	0.053
ENSP00000231130	782	0.016619	0.018765	0.028989	0.044928	0.684491	0.001778	0.002312	0.00346	0.005915	0.111277	0.107	0.1232	0.1194	0.1316	0.1626
ENSP00000231173	785	0.018195	0.012295	0.030763	0.031002	0.556196	0.004776	0.005133	0.004215	0.015672	0.137371	0.2625	0.4175	0.137	0.5055	0.247
ENSP00000231198	298	0.013146	0.014538	0.014136	0.03405	0.622509	0.00448	1e-06	0.005315	0.003807	0.090878	0.3408	0.0001	0.376	0.1118	0.146
ENSP00000231228	323	0.008126	0.007878	0.068105	1.1e-05	0.806735	1e-06	0.002819	0.005737	0.011221	0.213681	0.0001	0.3578	0.0842	999	0.2649
ENSP00000231368	1005	0.004805	0.004097	0.0201	0.029009	0.422767	0.000185	0.001626	0.007099	0.005544	0.061754	0.0385	0.397	0.3532	0.1911	0.1461
ENSP00000231420	512	0.007294	0.00523	0.024694	0.057359	0.532044	0.002618	0.000932	0.007546	0.006872	0.075345	0.3589	0.1782	0.3056	0.1198	0.1416
ENSP00000231461	359	0.003807	2e-06	0.026544	0.012585	0.35952	0	1e-06	3e-06	0.001223	0.011276	0.0001	0.5222	0.0001	0.0972	0.0314
ENSP00000231484	1176	0.009054	0.008745	0.016546	0.04376	0.532732	0.001106	0.001294	0.002003	0.007378	0.113342	0.1221	0.148	0.1211	0.1686	0.2128
ENSP00000231498	757	0.005576	0.003932	0.031136	0.063833	0.606129	0.00114	0.001711	0.001021	0.022059	0.02353	0.2045	0.435	0.0328	0.3456	0.0388
ENSP00000231509	762	0.001721	0.001645	0.01198	0.036833	0.328468	0.001181	0.001179	0.000653	0.009573	0.046283	0.6863	0.7169	0.0545	0.2599	0.1409
ENSP00000231524	551	0.011579	0.00728	0.036619	0.020219	0.413832	1e-06	1e-06	4e-06	2e-06	0.010272	0.0001	0.0001	0.0001	0.0001	0.0248
ENSP00000231706	771	0.003193	0.009852	0.007368	0.06178	0.428967	0.001144	0.000633	0.002973	0.00123	0.012503	0.3582	0.0642	0.4035	0.0199	0.0291
ENSP00000231721	627	0.020053	0.005613	0.073931	0.047031	0.660449	2e-06	0.001419	0.002139	0.006404	0.062252	0.0001	0.2529	0.0289	0.1362	0.0943
ENSP00000231749	409	0.003128	0.003174	0.022701	0.037478	0.85763	0	0.001102	0.006457	0.003549	0.055376	0.0001	0.3473	0.2845	0.0947	0.0646
ENSP00000231751	694	0.008206	0.010643	0.0355	0.068207	0.681187	0.00382	0.005823	0.024525	0.034044	0.17667	0.4655	0.5471	0.6909	0.4991	0.2594
ENSP00000231887	718	0.00492	0.003172	0.019688	0.023268	0.537193	0.002619	0.000652	0.007169	0.009607	0.124395	0.5322	0.2056	0.3641	0.4129	0.2316
ENSP00000231948	442	0.017952	0.006802	6e-06	0.060741	0.542764	2e-06	1e-06	0	0.01225	0.018647	0.0001	0.0001	0.0001	0.2017	0.0344
ENSP00000232003	515	0.007382	0.001344	0.03799	0.028942	0.593337	0.00409	0.012966	0.014831	0.030164	0.274451	0.554	9.6439	0.3904	1.0422	0.4626
ENSP00000232014	706	0.009765	0.008318	0.027364	0.047587	0.545103	0.001244	1e-06	0.002479	0.003101	0.02108	0.1274	0.0001	0.0906	0.0652	0.0387
ENSP00000232219	135	8e-06	8e-06	0.050807	0.061128	0.79396	0	0	5e-06	0.002959	0.018364	0.0001	0.0001	0.0001	0.0484	0.0231
ENSP00000232375	467	0.010122	0.00347	0.035161	0.071408	0.705034	1e-06	0	0.000246	0.02103	0.012125	0.0001	0.0001	0.007	0.2945	0.0172
ENSP00000232501	380	0.003307	0.007386	0.028729	0.00091	0.659858	0.001162	1e-06	0.002341	0.001154	0.004754	0.3514	0.0001	0.0815	1.268	0.0072
ENSP00000232603	926	0.004014	0.005935	0.004346	0.075113	0.603637	0.00286	0.003849	0.007054	0.03201	0.20393	0.7126	0.6485	1.6231	0.4262	0.3378
ENSP00000232607	480	0.004716	0.002426	0.0166	0.024903	0.678572	0.004488	0.004582	0.002096	0.007038	0.062458	0.9517	1.8883	0.1263	0.2826	0.092
ENSP00000232888	472	0.002693	0.008514	0.019004	0.113658	0.698214	0.001896	0.000943	0.000952	0.001914	0.032075	0.7042	0.1108	0.0501	0.0168	0.0459
ENSP00000232905	113	0.012043	5e-06	5e-06	0.011974	0.425726	1e-06	0	0	1e-06	4.3e-05	0.0001	0.0001	0.0001	0.0001	0.0001
ENSP00000232978	1445	0.007706	0.00164	0.021897	0.009521	0.628268	0.00125	0.001907	0.005309	0.003632	0.121781	0.1622	1.1628	0.2425	0.3815	0.1938
ENSP00000233025	102	3e-06	0.018234	0.037123	0	90.2779	1e-06	2e-06	0.003997	2e-06	0.24888	0.385	0.0001	0.1077	54.7311	0.0028
ENSP00000233055	409	0.010341	0.01425	0.0355	0.004693	0.70898	1e-06	0.002135	4e-06	0.007472	0.009605	0.0001	0.1498	0.0001	1.592	0.0135
ENSP00000233078	396	0.011395	0.006384	0.01608	0.028279	0.484413	1e-06	1e-06	2e-06	0.001374	0.005452	0.0001	0.0001	0.0001	0.0486	0.0113
ENSP00000233084	734	0.012836	0.00416	0.028621	0.011571	0.497715	1e-06	0.000598	0.001196	0.000601	0.010464	0.0001	0.1436	0.0418	0.0519	0.021
ENSP00000233099	849	0.006573	0.009704	0.021186	0.024223	0.581712	1e-06	0.000548	0.002691	0.001727	0.036244	0.0001	0.0565	0.127	0.0713	0.0623
ENSP00000233121	156	0.009319	6e-06	0.018864	6e-06	0.181667	1e-06	0	2e-06	0	1.8e-05	0.0001	0.0001	0.0001	0.0001	0.0001
ENSP00000233156	294	0	0.015486	0.035619	0.025731	0.773605	2e-06	0.004362	0.004847	0.024294	0.276067	6.8825	0.2817	0.1361	0.9442	0.3569
ENSP00000233242	4483	0.005047	0.005563	0.02147	0.03209	0.499872	0.003313	0.003306	0.010346	0.01281	0.177965	0.6564	0.5943	0.4819	0.3992	0.356
ENSP00000233336	375	0.013199	0.012977	0.043584	0.022294	0.475613	1e-06	0.001244	0.00125	0.00123	0.025424	0.0001	0.0958	0.0287	0.0552	0.0535
ENSP00000233468	125	5e-06	5e-06	5e-06	0.022113	0.484287	0	0	0	2e-06	4.8e-05	0.0001	0.0001	0.0001	0.0001	0.0001
ENSP00000233535	388	0.019562	0.004367	0.046333	0.037613	0.53348	2e-06	0	0.001145	0.003469	0.053165	0.0001	0.0001	0.0247	0.0922	0.0997
ENSP00000233575	470	0.007494	0.008138	0.011421	0.04106	0.369112	1e-06	0.00098	1e-06	0.000977	0.006915	0.0001	0.1204	0.0001	0.0238	0.0187
ENSP00000233607	2013	0.009647	0.025587	0.101071	0.095466	2.24967	0.000747	0.002971	0.004352	0.008046	0.08058	0.0774	0.1161	0.0431	0.0843	0.0358
ENSP00000233616	833	0.002625	0.002621	0.031611	0.023687	0.580402	0.002883	0	0.006932	0.007772	0.070183	1.098	0.0001	0.2193	0.3281	0.1209
ENSP00000233630	232	0.006181	6e-06	0.005609	0.012987	0.449442	1e-06	0	0.001871	1e-06	0.007609	0.0001	0.0001	0.3337	0.0001	0.0169
ENSP00000233668	453	0.0021	0.008463	0.042525	0.05247	0.526826	0	0.002039	0.005442	0.005919	0.087089	0.0001	0.2409	0.128	0.1128	0.1653
ENSP00000233710	417	0.003158	0.003179	0.039975	0.052863	0.691118	0	0.001064	0.007609	0.038431	0.066915	0.0001	0.3346	0.1903	0.727	0.0968
ENSP00000233712	151	0.008757	0.039083	0.149263	0.012567	1.17529	1e-06	4e-06	0.005527	0.005564	0.051875	0.0001	0.0001	0.037	0.4428	0.0441
ENSP00000233714	399	0.008122	0.005675	0.014031	0.017251	0.471233	1e-06	0.002422	0.001211	2e-06	0.044255	0.0001	0.4267	0.0863	0.0001	0.0939
ENSP00000233809	305	0.00612	0.005641	0.036674	0.075174	0.729565	1e-06	1e-06	4e-06	0.00403	0.062196	0.0001	0.0001	0.0001	0.0536	0.0853
ENSP00000233813	271	0.006581	0.009431	0.025681	0.034231	0.705324	0.001446	1e-06	0.001448	3e-06	0.020077	0.2197	0.0001	0.0564	0.0001	0.0285
ENSP00000233838	757	0.007657	0.001448	0.017844	0.038254	0.424718	0.002965	0.000787	0.004585	0.005609	0.0542	0.3872	0.5433	0.2569	0.1466	0.1276
ENSP00000233840	375	0.005068	0.044469	0.010375	0.126911	1.20509	0.003353	0.005696	0.000788	0.011807	0.210747	0.6617	0.1281	0.0759	0.093	0.1749
ENSP00000233944	488	0.009058	0.0036	0.002562	0.049072	0.498506	0.003773	0.000941	0.006383	0.011767	0.077071	0.4165	0.2613	2.4916	0.2398	0.1546
ENSP00000233969	812	0.003028	0.004204	0.034198	0.044606	0.671986	0.000675	0.000478	0.005323	0.010585	0.042131	0.223	0.1138	0.1557	0.2373	0.0627
ENSP00000234142	1903	0.01071	0.013118	0.026628	0.068282	0.793702	0.002331	0.000667	0.003177	0.003588	0.050232	0.2176	0.0509	0.1193	0.0525	0.0633
ENSP00000234170	1010	0.002651	0.003858	0.025263	0.025498	0.666726	0.001323	0.004888	0.007769	0.008374	0.089713	0.4991	1.2669	0.3075	0.3284	0.1346
ENSP00000234195	394	0.00414	0.00804	0.051361	6e-06	1.59054	0.010638	0.007415	0.016191	0.003189	0.351581	2.5694	0.9223	0.3152	557.225	0.221
ENSP00000234198	326	0.00452	0.02488	0.061484	6e-06	0.617993	0.00228	0.005537	0.001188	0.00568	0.018534	0.5044	0.2226	0.0193	999	0.03
ENSP00000234256	357	0.003276	0.021216	0.02938	0.024651	0.52205	0	2e-06	0.006482	2e-06	0.041885	0.0001	0.0001	0.2206	0.0001	0.0802
ENSP00000234313	350	0.007485	0.007847	0.000465	0.047039	0.5555	0.002536	0.001279	0.001236	0.00132	0.038876	0.3389	0.163	2.6609	0.0281	0.07
ENSP00000234371	245	0.007561	0.026364	0.117175	0.102724	1.71208	1e-06	0.013109	0.00489	0.003268	0.040215	0.0001	0.4972	0.0417	0.0318	0.0235
ENSP00000234392	290	0.010202	0.014551	0.038622	0.040923	0.557595	0.003007	1e-06	0.00485	0.004323	0.061131	0.2948	0.0001	0.1256	0.1056	0.1096
ENSP00000234420	1332	0.007755	0.004709	0.030899	0.021016	0.526196	0.001356	0.001017	0.003394	0.003767	0.074914	0.1748	0.2159	0.1098	0.1792	0.1424
ENSP00000234453	297	0	0.004536	0.037392	0.009678	0.538098	2e-06	0	0.002955	0.003036	0.039664	8.4292	0.0001	0.079	0.3136	0.0737
ENSP00000234701	908	0.006161	0.008928	0.020948	0.024124	0.698837	0.003032	0.002016	0.016105	0.016407	0.134482	0.4921	0.2258	0.7688	0.6801	0.1924
ENSP00000234739	1425	0.000683	0.002074	0.012466	0.011558	0.196466	0.000713	0.000354	0.001425	0.00143	0.022607	1.0452	0.1706	0.1143	0.1237	0.1151
ENSP00000234831	323	0.003117	4e-06	0.013968	0.025154	0.347885	0	0	1e-06	0.004626	0.032696	0.0001	0.0001	0.0001	0.1839	0.094
ENSP00000234961	372	0.021028	0.016557	8e-06	0.174397	1.25792	0.001051	0.002115	0	0.00423	0.026523	0.05	0.1278	0.0001	0.0243	0.0211
ENSP00000235090	342	0.006802	0.01004	0.02275	0.040976	0.368021	0.001356	0.001412	0.005643	0.001353	0.054996	0.1994	0.1407	0.248	0.033	0.1494
ENSP00000235180	801	0.001822	0.010095	0.019786	0.06051	0.290138	0	0.00105	0.000498	0.007455	0.013536	0.0001	0.104	0.0252	0.1232	0.0467
ENSP00000235307	109	0.011251	2e-06	3e-06	3e-06	0.241501	1e-06	1e-06	1e-06	1e-06	0.021779	0.0001	0.4409	0.3336	0.3221	0.0902
ENSP00000235329	591	0.01458	0.0113	0.043181	0.064828	0.481363	0.000724	1e-06	4e-06	0.010748	0.021025	0.0497	0.0001	0.0001	0.1658	0.0437
ENSP00000235332	378	0.014519	0.01054	0.045591	0.143195	0.937671	0.005695	0.007146	0.012167	0.07116	0.275635	0.3923	0.678	0.2669	0.4969	0.294
ENSP00000235372	1532	0.008613	0.006486	0.026495	0.021446	0.708723	0.000558	0.003163	0.004852	0.003507	0.088981	0.0647	0.4877	0.1831	0.1635	0.1256
ENSP00000235521	334	0.007497	0.014369	0.013606	0.031533	0.529818	1e-06	1e-06	0.00501	0.013383	0.066584	0.0001	0.0001	0.3682	0.4244	0.1257
ENSP00000236137	495	0.004328	0.004709	0.011536	0.047282	0.528669	0	0	0.002821	0.003013	0.05079	0.0001	0.0001	0.2445	0.0637	0.0961
ENSP00000236147	362	0.015834	0.003578	0.036294	0.012367	0.683885	2e-06	0	0.012276	0.010284	0.148307	0.0001	0.0001	0.3382	0.8316	0.2169
ENSP00000236192	140	3e-06	2e-06	7e-06	0.040939	0.340928	1e-06	1e-06	0	4e-06	0.011835	0.3479	0.4302	0.0001	0.0001	0.0347
ENSP00000236495	670	0.018813	0.009248	0.034071	0.060356	0.722624	0.001945	1e-06	0.00504	0.010939	0.063991	0.1034	0.0001	0.1479	0.1812	0.0886
ENSP00000236709	340	0.020821	0.023837	0.023555	0.036197	0.84273	0.003876	0.002674	0.020451	0.010337	0.150806	0.1862	0.1122	0.8682	0.2856	0.1789
ENSP00000236826	463	0.005299	0.011581	0.017881	0.043475	0.511158	0.003452	0.003359	0.016867	0.019887	0.156515	0.6514	0.29	0.9433	0.4574	0.3062
ENSP00000236877	581	0.001209	0.039684	0.053349	0.164786	1.48789	0	0.006705	0.000633	0.002018	0.024745	0.0001	0.169	0.0119	0.0122	0.0166
ENSP00000236925	1461	0.000921	0.00454	0.021028	0.030185	0.628387	0.000606	0.001814	0.000749	0.000767	0.033727	0.6581	0.3996	0.0356	0.0254	0.0537
ENSP00000236959	591	0.0078	0.010068	0.016109	0.055613	0.626007	1e-06	0.000789	0.002604	0.006984	0.044087	0.0001	0.0784	0.1617	0.1256	0.0704
ENSP00000237172	1176	0.002791	0.00304	0.022457	0.046599	1.27552	0.000557	0.001042	0.001124	0.00777	0.032993	0.1996	0.3427	0.05	0.1668	0.0259
ENSP00000237201	293	0.008941	0.02095	0.029679	0.046566	0.559167	0.004921	0.007713	9e-05	0.03167	0.173069	0.5503	0.3681	0.003	0.6801	0.3095
ENSP00000237264	109	7e-06	7e-06	0.035381	0.014273	0.230437	0	0	4e-06	1e-06	2.3e-05	0.0001	0.0001	0.0001	0.0001	0.0001
ENSP00000237281	742	0.006301	0.006134	0.022954	0.03312	0.425046	1e-06	0.001153	0.003212	0.003148	0.050939	0.0001	0.188	0.1399	0.095	0.1198
ENSP00000237283	191	0.006683	0.006227	0.027722	0.073238	0.755017	0.002419	1e-06	3e-06	0.040029	0.063774	0.3619	0.0001	0.0001	0.5466	0.0845
ENSP00000237289	775	0.012285	0.004663	0.041672	0.007793	0.676402	0.000578	0.000582	0.003659	0.004569	0.048056	0.0471	0.1248	0.0878	0.5863	0.071
ENSP00000237316	179	8e-06	0.012305	0.043571	0.060912	0.819955	0	1e-06	4e-06	0.002198	0.01825	0.0001	0.0001	0.0001	0.0361	0.0223
ENSP00000237530	628	0.014736	0.007253	0.037597	0.011798	0.416258	0.000752	0.00075	4e-06	0.001507	0.04122	0.051	0.1034	0.0001	0.1277	0.099
ENSP00000237536	1003	0.01424	0.017551	0.063396	0.060088	1.12831	0.000428	0.002054	0.002425	0.00219	0.031372	0.03	0.117	0.0383	0.0364	0.0278
ENSP00000237596	811	0.003797	0.005823	0.033525	0.016119	0.652405	0	0.000555	3e-06	0.002773	0.046522	0.0001	0.0953	0.0001	0.172	0.0713
ENSP00000237642	335	0.003483	0.003424	0.007721	0.02074	0.424103	0.002793	0.004237	0.006341	0.015108	0.219447	0.8019	1.2375	0.8212	0.7284	0.5174
ENSP00000237654	377	0.005676	0.002866	0.00761	0.009603	0.190548	1e-06	0.00259	0.001303	0.001289	0.029718	0.0001	0.9038	0.1712	0.1343	0.156
ENSP00000238018	454	0.002994	0.011581	0.025896	0.037628	0.435022	0	0.001976	0.006879	0.011171	0.038066	0.0001	0.1706	0.2656	0.2969	0.0875
ENSP00000238081	245	0.005874	2e-06	0.012841	0.010917	0.335839	1e-06	1e-06	1e-06	0.003566	0.001771	0.0001	0.4445	0.0001	0.3267	0.0053
ENSP00000238112	261	0.010421	0.003309	0.017	0.047149	0.792343	0.001769	0	2e-06	0.001768	0.012986	0.1697	0.0001	0.0001	0.0375	0.0164
ENSP00000238146	600	0.002038	0.004277	0.03435	0.03533	0.771804	0.000678	0.000842	0.004596	0.002353	0.043787	0.3324	0.1968	0.1338	0.0666	0.0567
ENSP00000238156	312	0.015005	0.014094	0.061665	1e-06	2.75974	0.001366	0.012502	0.001337	0.001453	0.064072	0.091	0.887	0.0217	999	0.0232
ENSP00000238379	251	0.013634	0.023501	0.077409	0.015342	0.588909	0.002321	2e-06	0.004928	0.011969	0.144927	0.1703	0.0001	0.0637	0.7801	0.2461
ENSP00000238497	444	0.003018	0.01294	0.023015	0.003025	0.613566	0	1e-06	2e-06	0.00197	0.022363	0.0001	0.0001	0.0001	0.6514	0.0364
ENSP00000238558	256	0.019408	0	0.006838	0.078261	0.748267	0.001502	2e-06	1e-06	8e-06	0.009274	0.0774	5.9241	0.0001	0.0001	0.0124
ENSP00000238561	523	0.008755	0.018382	0.069574	0.00423	0.816639	0.001452	2e-06	0.002328	0.001986	0.054128	0.1659	0.0001	0.0335	0.4696	0.0663
ENSP00000238616	948	0.004731	0.017335	0.015361	0.016358	0.365894	0.000493	0.003592	0.000985	0.000993	0.020757	0.1042	0.2072	0.0641	0.0607	0.0567
ENSP00000238628	126	1e-06	0.017455	0.067348	0.018287	1.38867	2e-06	2e-06	7e-06	0.00386	0.16299	2.8583	0.0001	0.0001	0.2111	0.1174
ENSP00000238647	768	0.008239	0.012426	0.075202	0.046125	0.613586	0.000582	1e-06	0.000565	0.001171	0.009066	0.0706	0.0001	0.0075	0.0254	0.0148
ENSP00000238682	412	0.003584	0.003625	0.009996	0.015809	0.472547	0	0	1e-06	0.001035	0.010568	0.0001	0.0001	0.0001	0.0655	0.0224
ENSP00000238699	365	0.011191	0.031563	0.112547	0.061229	1.48805	0.001005	3e-06	0.004308	0.001882	0.036223	0.0898	0.0001	0.0383	0.0307	0.0243
ENSP00000238714	734	0.003939	0.005725	0.022797	0.023678	0.330058	0	1e-06	0.0048	0.002952	0.019496	0.0001	0.0001	0.2106	0.1247	0.0591
ENSP00000238875	154	0.015459	5e-06	0.022832	5e-06	0.413633	2e-06	0	0.003367	0	4.1e-05	0.0001	0.0001	0.1475	0.0001	0.0001
ENSP00000238892	101	1e-06	6e-06	0.0316	6e-06	0.746546	1e-06	0	3e-06	0	0.045729	1.071	0.0001	0.0001	0.0001	0.0613
ENSP00000238936	397	0.007361	0.015595	0.058315	0.026136	0.620666	1e-06	0.003466	0.00669	0.008644	0.048849	0.0001	0.2222	0.1147	0.3307	0.0787
ENSP00000238994	297	0.024989	0.009873	0.017375	0.057901	0.542242	0.001465	1e-06	0.007051	0.001789	0.061692	0.0586	0.0001	0.4058	0.0309	0.1138
ENSP00000239032	318	0.017237	0.004353	0.148368	0.103085	1.65088	0.001246	0.001221	0.003842	0.002365	0.017555	0.0723	0.2805	0.0259	0.0229	0.0106
ENSP00000239151	269	0.005519	0	0.034233	6e-06	0.271972	1e-06	2e-06	0.001594	0	0.003288	0.0001	4.117	0.0466	0.0001	0.0121
ENSP00000239223	367	0.008449	0.004995	0.081823	0.004523	0.718361	1e-06	0	0.001075	0.002344	0.014206	0.0001	0.0001	0.0131	0.5183	0.0198
ENSP00000239367	459	0.008512	0.002816	0.018495	0.076353	0.70597	0.000977	0	0.004448	0.007349	0.159249	0.1148	0.0001	0.2405	0.0962	0.2256
ENSP00000239440	1433	0.008723	0.006436	0.021683	0.046534	0.426368	0.001946	0.000321	0.003635	0.008122	0.052267	0.223	0.0499	0.1676	0.1745	0.1226
ENSP00000239446	789	0.017319	0.010676	0.043144	0.052113	0.565288	0.003475	0.003539	0.017056	0.012183	0.110425	0.2006	0.3315	0.3953	0.2338	0.1953
ENSP00000239461	245	6e-06	6e-06	0.007278	0.052619	0.296497	0	0	1e-06	5e-06	0.001788	0.0001	0.0001	0.0001	0.0001	0.006
ENSP00000239462	1135	0.013866	0.011917	0.065851	0.045429	0.741212	0.003433	0.004474	0.006726	0.011595	0.087938	0.2476	0.3754	0.1021	0.2552	0.1186
ENSP00000239849	315	0.013566	0.007711	0.028699	0.024517	0.658158	0.00142	0.001422	0.001219	0.004454	0.07858	0.1047	0.1844	0.0425	0.1817	0.1194
ENSP00000239882	611	0.004518	0.001621	0.005708	0.041354	0.478477	0	0.000744	0.000733	0.000757	0.049341	0.0001	0.459	0.1283	0.0183	0.1031
ENSP00000239891	324	0.007159	0.007779	0.018995	0.023972	0.522008	1e-06	0.002837	0.002733	0.007273	0.057821	0.0001	0.3647	0.1439	0.3034	0.1108
ENSP00000239926	495	0.002722	0.002528	0.01407	0.023971	0.540329	0.00367	0.001765	0.006553	0.001681	0.04331	1.3484	0.698	0.4657	0.0701	0.0802
ENSP00000240093	666	0.004576	0.007561	0.015464	0.024661	0.341756	0	1e-06	0.001756	0.000919	0.007453	0.0001	0.0001	0.1136	0.0373	0.0218
ENSP00000240100	394	0.021596	0.031865	0.111507	0.060524	1.08731	0.001016	3e-06	0.001015	0.00102	0.012559	0.047	0.0001	0.0091	0.0169	0.0116
ENSP00000240123	666	0.015703	0.008725	0.045138	0.039572	0.643193	0.003271	0.002516	0.008116	0.008293	0.089304	0.2083	0.2884	0.1798	0.2096	0.1388
ENSP00000240285	341	0.007225	0.003656	0.023661	0.014045	0.356249	1e-06	0	2e-06	1e-06	0.005405	0.0001	0.0001	0.0001	0.0001	0.0152
ENSP00000240306	238	0.010987	0.005532	0.011676	0.08229	0.623971	1e-06	0.003805	1e-06	0.00767	0.144852	0.0001	0.6878	0.0001	0.0932	0.2321
ENSP00000240316	568	0.004855	0.007819	0.035103	0.014641	0.739466	0	0.00408	0.014506	0.004816	0.206141	0.0001	0.5218	0.4132	0.3289	0.2788
ENSP00000240328	630	0.005495	0.006825	0.083809	0.035633	0.579462	1e-06	1e-06	0.000667	0.001421	0.021223	0.0001	0.0001	0.008	0.0399	0.0366
ENSP00000240364	433	0.013335	0.002795	0.027316	0.023656	0.363098	0.002183	0.001077	0.003721	0.002802	0.06166	0.1637	0.3852	0.1362	0.1185	0.1698
ENSP00000240423	724	0.005428	0.005072	0.066012	0.108666	0.533862	0.001889	0.001261	0.005347	0.038377	0.118601	0.3479	0.2486	0.081	0.3532	0.2222
ENSP00000240488	205	5e-06	5e-06	0.009078	0.067638	1.27366	0	0	0.006626	7e-06	0.051936	0.0001	0.0001	0.7298	0.0001	0.0408
ENSP00000240587	1067	0.014946	0.019935	0.030285	0.046121	0.760022	1e-06	0.000395	0.000857	0.001511	0.023835	0.0001	0.0198	0.0283	0.0328	0.0314
ENSP00000240618	215	0.038992	0.001418	0.044182	0.053842	0.842087	0.002031	0	0.010609	0.012056	0.287218	0.0521	0.0001	0.2401	0.2239	0.3411
ENSP00000240651	497	0.011612	0.00528	0.011112	0.029838	0.810119	0.000882	0.001766	0.002149	0.010305	0.081399	0.0759	0.3345	0.1934	0.3454	0.1005
ENSP00000240662	424	2e-06	0.006323	0.04144	0.028599	0.652661	1e-06	1e-06	4e-06	0.001048	0.009372	0.4228	0.0001	0.0001	0.0366	0.0144
ENSP00000241014	674	0.008459	0.013775	0.038633	0.051047	0.631509	0.001265	1e-06	0.001211	0.004028	0.024905	0.1495	0.0001	0.0314	0.0789	0.0394
ENSP00000241041	336	0.008338	0.003717	0.036341	0.029046	0.93517	0.003968	0.001305	0.006673	0.005211	0.075594	0.4759	0.351	0.1836	0.1794	0.0808
ENSP00000241051	506	0.005822	0.005122	0.04565	0.102544	0.593963	1e-06	0.001731	0.005721	0.072536	0.059456	0.0001	0.3379	0.1253	0.7074	0.1001
ENSP00000241052	527	0.010516	0.004933	0.037197	0.033536	0.651037	0.000839	0.001686	0.005602	0.00805	0.046174	0.0798	0.3418	0.1506	0.2401	0.0709
ENSP00000241125	402	0.002854	0.021071	0.008379	0.224026	2.04625	0.001026	0.000869	0.008736	0.030215	0.106497	0.3596	0.0413	1.0426	0.1349	0.052
ENSP00000241256	364	0.011448	0.009271	0.076573	0.042592	0.750629	1e-06	1e-06	0.001369	0.004236	0.018178	0.0001	0.0001	0.0179	0.0995	0.0242
ENSP00000241261	281	0.014842	0.00484	0.006423	0.082477	0.823549	1e-06	0.00471	0.008157	0.017649	0.235498	0.0001	0.9731	1.2699	0.214	0.286
ENSP00000241274	946	0.003728	0.006174	0.022009	0.022719	0.448891	0	0.000495	0.001981	2e-06	0.012485	0.0001	0.0802	0.09	0.0001	0.0278
ENSP00000241305	679	0.010098	0.011468	0.009742	0.072423	0.758847	0.001271	0.002561	0.003985	0.003168	0.029211	0.1259	0.2233	0.409	0.0437	0.0385
ENSP00000241436	849	0.004876	0.001588	0.013438	0.038745	0.632332	0.001025	0.002072	0.010221	0.012071	0.124657	0.2103	1.3043	0.7606	0.3116	0.1971
ENSP00000241502	317	0.003549	0.010852	0.014646	0.045119	0.431985	0	1e-06	0.004533	0.004843	0.034051	0.0001	0.0001	0.3095	0.1073	0.0788
ENSP00000241600	291	0.017418	0.017382	0.108853	0.020677	1.30701	0.005422	0.00166	0.027058	0.014013	0.136052	0.3113	0.0955	0.2486	0.6777	0.1041
ENSP00000242044	877	0.006912	0.003555	0.0253	0.016088	0.327528	1e-06	0.000971	0.000484	0.000486	0.0119	0.0001	0.273	0.0191	0.0302	0.0363
ENSP00000242108	569	0.019937	0.01239	0.025457	0.058255	0.795917	0.002233	1e-06	0.002967	0.00225	0.044415	0.112	0.0001	0.1166	0.0386	0.0558
ENSP00000242208	424	0.007	0.010381	0.021786	0.02528	0.487387	1e-06	1e-06	0.001014	0.002033	0.015572	0.0001	0.0001	0.0465	0.0804	0.032
ENSP00000242317	683	0.001849	0.013582	0.021136	0.046282	0.540779	0.00023	0.0042	0.016316	0.005567	0.037033	0.1244	0.3093	0.772	0.1203	0.0685
ENSP00000242375	325	5e-06	0.01219	0.010186	0.071313	0.537942	0	1e-06	0.002501	0.004455	0.112912	0.0001	0.0001	0.2455	0.0625	0.2099
ENSP00000242462	211	0.001908	0.031817	0.086437	0.036342	1.00476	0.006248	3e-06	0.011213	0.014409	0.119873	3.2749	0.0001	0.1297	0.3965	0.1193
ENSP00000242465	150	0.018068	0.027316	0.020789	0.039508	0.982451	0.002514	0.006599	0.00743	0.042484	0.443777	0.1391	0.2416	0.3574	1.0753	0.4517
ENSP00000242505	559	0.002111	0.002043	0.009382	0.029553	0.502813	0.005847	0.000899	0.014302	0.007988	0.085566	2.7695	0.4397	1.5244	0.2703	0.1702
ENSP00000242576	306	0.008965	1e-06	0.051481	0.076447	0.817354	1e-06	2e-06	0.005527	0.009616	0.064715	0.0001	2.8608	0.1074	0.1258	0.0792
ENSP00000242592	412	0.018188	0.017071	0.057454	0.052425	0.75754	0.003058	2e-06	6e-06	0.002046	0.049286	0.1681	0.0001	0.0001	0.039	0.0651
ENSP00000242728	200	6e-06	6e-06	0.020175	0.026664	0.485726	0	0	2e-06	0.002147	0.043068	0.0001	0.0001	0.0001	0.0805	0.0887
ENSP00000242729	216	5e-06	0.032515	0.025819	2e-06	0.771682	0	3e-06	0.00412	1e-06	0.078088	0.0001	0.0001	0.1596	0.8447	0.1012
ENSP00000242784	172	0	0	0.014297	0.025183	0.31406	2e-06	2e-06	0.005214	3e-06	0.021348	4.379	5.5828	0.3647	0.0001	0.068
ENSP00000242786	646	0.011676	0.008295	0.093249	0.019849	1.7345	0.000625	0.003906	0.019774	0.010024	0.283882	0.0535	0.4709	0.2121	0.505	0.1637
ENSP00000242796	314	0.00969	0.003796	0.090663	0.027781	0.620522	0.001409	0	0.001334	0.005685	0.033651	0.1454	0.0001	0.0147	0.2046	0.0542
ENSP00000242839	1359	0.011116	0.012646	0.028561	0.042803	0.550828	0.003324	0.00207	0.003718	0.00968	0.083959	0.299	0.1637	0.1302	0.2262	0.1524
ENSP00000242848	1529	0.002864	0.006423	0.018425	0.022148	0.752999	0.000596	0.000926	0.002949	0.005693	0.064935	0.208	0.1442	0.1601	0.2571	0.0862
ENSP00000242994	330	0.014791	0.007227	0.01189	0.026026	0.430114	1e-06	0.001401	0.002788	0.00424	0.060647	0.0001	0.1938	0.2345	0.1629	0.141
ENSP00000243052	535	0.007244	0.005469	0.038136	0.032668	0.425475	0.001657	0.000823	0.004182	0.003302	0.013573	0.2287	0.1505	0.1097	0.1011	0.0319
ENSP00000243077	3950	0.007003	0.012803	0.051303	0.071984	0.804201	0.000657	0.002395	0.00019	0.003624	0.008573	0.0938	0.1871	0.0037	0.0503	0.0107
ENSP00000243082	238	0.07478	0.004022	0.01607	0.046785	0.392553	0.016089	0	0.003468	0.00898	0.007238	0.2152	0.0001	0.2158	0.1919	0.0184
ENSP00000243108	235	7e-06	7e-06	0.023127	0.020562	0.124858	0	0	2e-06	2e-06	1.2e-05	0.0001	0.0001	0.0001	0.0001	0.0001
ENSP00000243167	570	0.007613	0.008166	0.055014	0.08275	0.657529	0.001502	0.001501	0.002807	0.035936	0.08207	0.1973	0.1838	0.051	0.4343	0.1248
ENSP00000243298	201	0.006545	5e-06	0.023295	0.003243	0.344011	1e-06	0	0.002229	0	0.006763	0.0001	0.0001	0.0957	0.0001	0.0197
ENSP00000243326	2403	0.006263	0.006392	0.033734	0.029656	0.584279	0.001658	0.00172	0.007451	0.013023	0.167755	0.2648	0.269	0.2209	0.4391	0.2871
ENSP00000243344	1315	0.006737	0.005718	0.025461	0.019242	0.790837	0.001023	0.001029	0.003928	0.003375	0.068715	0.1519	0.1799	0.1543	0.1754	0.0869
ENSP00000243673	421	0.009382	0.014255	0.020809	0.065722	0.791009	0.002982	0.000993	0.001578	0.001408	0.0537	0.3178	0.0696	0.0758	0.0214	0.0679
ENSP00000243706	570	0.004428	0.006937	0.013824	0.028513	0.426122	0.000841	0.000733	0.007461	0.006189	0.11227	0.1899	0.1057	0.5397	0.2171	0.2635
ENSP00000243776	774	0.014622	0.009505	0.016083	0.056604	0.817921	0.003563	0.001183	0.00061	0.001172	0.022899	0.2437	0.1245	0.0379	0.0207	0.028
ENSP00000243786	364	0.002614	0.006031	0.01042	0.055169	0.599725	0.002723	0.00273	0.009007	0.015882	0.113824	1.0417	0.4527	0.8644	0.2879	0.1898
ENSP00000243878	203	0.021389	0.006922	0.023603	0.065906	0.750413	2e-06	0.002122	0.014536	0.01195	0.059616	0.0001	0.3066	0.6159	0.1813	0.0794
ENSP00000243903	607	0.010573	0.001712	0.004907	0.052551	0.884066	0.002285	0	0.003239	0.002104	0.050239	0.2162	0.0001	0.66	0.04	0.0568
ENSP00000243913	285	0.004467	0.0135	0.036832	0.029178	0.827234	0.004839	0.007839	0.012367	0.010079	0.189276	1.0833	0.5807	0.3358	0.3454	0.2288
ENSP00000243938	130	0.006334	0.015365	0.057579	0.012393	0.402725	1e-06	2e-06	0.008276	0.013049	0.249798	0.0001	0.0001	0.1437	1.0529	0.6203
ENSP00000244043	497	0.018931	0.02677	0.057949	0.051843	0.690946	0.002712	0.00369	0.00251	0.006552	0.124253	0.1432	0.1379	0.0433	0.1264	0.1798
ENSP00000244047	667	0.010473	0.008562	0.02114	0.028176	0.589689	0.005702	0.001377	0.020703	0.015915	0.185518	0.5445	0.1608	0.9793	0.5648	0.3146
ENSP00000244061	228	0.006024	0.005858	0.041045	0.01426	0.42883	1e-06	1e-06	0.002856	0.003129	0.060282	0.0001	0.0001	0.0696	0.2194	0.1406
ENSP00000244137	486	0.017045	0.017687	0.051138	0.149073	1.01187	0.002621	0.000837	0.004452	0.024811	0.050511	0.1538	0.0473	0.0871	0.1664	0.0499
ENSP00000244174	230	0.004078	0.02866	0.035045	0.078714	0.719311	0.007629	0.026419	0.008811	0.028474	0.219624	1.871	0.9218	0.2514	0.3617	0.3053
ENSP00000244230	677	0.002086	0.002224	0.007381	0.057173	0.690992	0.000796	0.00305	0.006284	0.018685	0.096381	0.3816	1.3715	0.8514	0.3268	0.1395
ENSP00000244289	1023	0.005321	0.010554	0.047588	0.060334	0.650903	0.002822	0.002066	0.00805	0.020115	0.152004	0.5304	0.1957	0.1692	0.3334	0.2335
ENSP00000244360	121	0.014139	0.014427	0.043786	3e-06	1.57051	1e-06	0.003461	0.00357	0.003299	0.049704	0.0001	0.2399	0.0815	999	0.0316
ENSP00000244426	327	0.004152	0.012123	0.034929	0.033129	0.525659	0.001358	1e-06	3e-06	3e-06	0.022294	0.3271	0.0001	0.0001	0.0001	0.0424
ENSP00000244496	241	0.008865	0.009143	0.020576	0.036568	0.777412	0.002059	1e-06	0.006709	0.003605	0.103458	0.2323	0.0001	0.326	0.0986	0.1331
ENSP00000244565	518	0.002025	0.01094	0.046623	0.0358	0.962199	0.000859	1e-06	0.008867	0.0113	0.079855	0.4243	0.0001	0.1902	0.3156	0.083
ENSP00000244571	980	0.00371	0.002509	0.026764	0.037252	0.651815	0.000956	0.000453	0.006898	0.013983	0.085436	0.2576	0.1805	0.2577	0.3754	0.1311
ENSP00000244573	211	0.010454	0.001485	0.0723	4.2e-05	5.01583	0.007074	0.003353	0.021176	0.041907	0.17434	0.6766	2.2579	0.2929	999	0.0348
ENSP00000244711	171	1e-06	1e-06	0.018344	0.00538	0.283894	1e-06	1e-06	2e-06	1e-06	0.030387	1.1574	1.1295	0.0001	0.0001	0.107
ENSP00000244751	581	0.023318	7e-06	0.061302	0.078324	0.730051	2e-06	0	6e-06	0.00508	0.008797	0.0001	0.0001	0.0001	0.0649	0.012
ENSP00000244766	141	1e-06	1e-06	0.011878	0.020388	0.23968	1e-06	2e-06	0.003039	2e-06	0.08706	1.699	2.2395	0.2558	0.0001	0.3632
ENSP00000244769	786	0.008926	0.008864	0.025073	0.040844	0.661682	1e-06	0.001663	0.002084	0.000682	0.049329	0.0001	0.1876	0.0831	0.0167	0.0746
ENSP00000245046	260	2e-06	2e-06	0.026514	0.100193	0.45232	1e-06	1e-06	3e-06	0.074558	0.00171	0.5264	0.4519	0.0001	0.7441	0.0038
ENSP00000245157	721	0.005401	0.006329	0.016656	0.030418	0.465293	0.001468	0.000451	0.005629	0.005505	0.048086	0.2719	0.0713	0.338	0.181	0.1033
ENSP00000245255	742	0.011829	0.000739	0.011191	0.140653	1.36129	0.001326	0.003502	0.002306	0.027674	0.015243	0.1121	4.7358	0.2061	0.1968	0.0112
ENSP00000245312	348	0.00623	0.010769	0.030404	0.030464	0.701599	0.001361	0.002717	0.002186	0.018411	0.120856	0.2185	0.2523	0.0719	0.6044	0.1723
ENSP00000245323	290	0.009635	2e-06	0.0274	0.001791	0.267431	1e-06	1e-06	3e-06	0.006073	0.030726	0.0001	0.4835	0.0001	3.3902	0.1149
ENSP00000245441	2012	0.005121	0.006126	0.021984	0.029014	0.657542	0.001995	0.002303	0.006628	0.008779	0.136376	0.3895	0.3759	0.3015	0.3026	0.2074
ENSP00000245457	357	0.003785	0.004057	0.041436	0.029369	0.772442	0.001223	0.004926	0.00593	0.005225	0.067575	0.323	1.214	0.1431	0.1779	0.0875
ENSP00000245479	507	0.004394	0.022742	0.072974	0.1089	1.07767	0	2e-06	0.000749	0.000734	0.010239	0.0001	0.0001	0.0103	0.0067	0.0095
ENSP00000245539	242	0.011203	0.011893	0.01218	0.030099	0.972772	0.001882	0.00181	0.017249	0.007045	0.06237	0.168	0.1522	1.4162	0.2341	0.0641
ENSP00000245541	643	0.008218	0.005282	0.029201	0.069138	0.575314	0.001449	0.000696	0.004102	0.007572	0.067119	0.1763	0.1317	0.1405	0.1095	0.1167
ENSP00000245544	639	0.008759	0.001177	0.009954	0.112051	0.663415	0.000708	0.000708	0.005359	0.05951	0.034979	0.0809	0.6016	0.5384	0.5311	0.0527
ENSP00000245551	222	0.00711	6e-06	0.019073	0.039563	0.42809	1e-06	0	2e-06	0.001913	0.031645	0.0001	0.0001	0.0001	0.0484	0.0739
ENSP00000245552	111	0.032818	0.017521	0.011072	0.09324	0.828042	3e-06	2e-06	0.006515	0.023997	0.089586	0.0001	0.0001	0.5884	0.2574	0.1082
ENSP00000245564	548	0.004782	0.008299	0.017216	0.030288	0.601727	0.001689	1e-06	0.004986	0.006953	0.208887	0.3533	0.0001	0.2896	0.2296	0.3471
ENSP00000245787	225	0.011722	5e-06	0.02014	0.056156	0.705791	1e-06	0	2e-06	0.023411	0.014516	0.0001	0.0001	0.0001	0.4169	0.0206
ENSP00000245796	902	0.013161	0.016591	0.031472	0.031163	0.755166	0.002134	0.001898	0.009151	0.020756	0.180104	0.1621	0.1144	0.2908	0.666	0.2385
ENSP00000245957	1161	0.000314	0.007655	0.021988	0.030409	0.561977	0.00042	0.003439	0.00763	0.006515	0.124821	1.3373	0.4492	0.347	0.2142	0.2221
ENSP00000246006	641	0.009454	0.007834	0.044474	0.067882	1.48332	0.004267	0.004628	0.007149	0.012957	0.195008	0.4513	0.5908	0.1608	0.1909	0.1315
ENSP00000246024	334	0.010237	0.010263	0.017302	0.026419	0.503049	1e-06	1e-06	0.007889	0.005186	0.094594	0.0001	0.0001	0.4559	0.1963	0.188
ENSP00000246069	164	6e-06	6e-06	0.009642	0.018438	0.568626	0	0	1e-06	2e-06	0.019235	0.0001	0.0001	0.0001	0.0001	0.0338
ENSP00000246077	381	0.006027	0.019719	0.019279	0.01718	0.451856	1e-06	0.003644	2e-06	0.001215	0.026707	0.0001	0.1848	0.0001	0.0707	0.0591
ENSP00000246081	128	5e-06	5e-06	0.039273	0.015189	0.620761	0	0	0.007468	0.003129	0.073146	0.0001	0.0001	0.1902	0.206	0.1178
ENSP00000246105	165	6e-06	6e-06	0.052987	0.020211	0.854878	0	0	0.016297	0.010562	0.435273	0.0001	0.0001	0.3076	0.5226	0.5092
ENSP00000246115	383	0.019952	0.00203	0.176277	0.013997	3.19337	2e-06	0	0.000527	0.00677	0.096488	0.0001	0.0001	0.003	0.4837	0.0302
ENSP00000246117	562	0.071927	0.012488	0.064927	0.126841	1.56905	0.002075	1e-06	6e-06	0.010611	0.030588	0.0288	0.0001	0.0001	0.0837	0.0195
ENSP00000246151	211	0.021877	0.015096	2e-06	0.014791	0.623876	2e-06	0.002031	1e-06	1e-06	0.069187	0.0001	0.1345	0.6689	0.0001	0.1109
ENSP00000246166	435	6e-06	0.003167	0.023887	0.025188	0.559471	0	0	0.002041	3e-06	0.077201	0.0001	0.0001	0.0855	0.0001	0.138
ENSP00000246190	319	0.014243	0.027557	0.059895	0.008381	0.645697	0.005403	0.004209	0.00683	0.008483	0.062902	0.3794	0.1527	0.114	1.0122	0.0974
ENSP00000246194	306	0.011706	0.003871	0.050384	0.03607	0.567832	1e-06	0.003022	0.006144	0.004186	0.062547	0.0001	0.7807	0.1219	0.116	0.1102
ENSP00000246229	496	0.004695	0.002307	0.007132	0.009494	0.288871	0	0.000943	0.000937	0.000946	0.005752	0.0001	0.4089	0.1314	0.0997	0.0199
ENSP00000246505	401	0.002415	0.002983	0.045751	0.018074	0.846311	0	0	0.002426	2e-06	0.010921	0.0001	0.0001	0.053	0.0001	0.0129
ENSP00000246515	103	0	0.019865	0.098282	0.017119	1.60389	2e-06	2e-06	0.025037	0.024041	0.183041	4.6032	0.0001	0.2547	1.4043	0.1141
ENSP00000246529	626	0.00633	0.00799	0.067906	0.080007	0.949437	1e-06	0.001441	0.001454	0.003636	0.018626	0.0001	0.1804	0.0214	0.0454	0.0196
ENSP00000246535	356	0.00689	0.010077	0.035527	0.023141	0.511444	0.002111	0.005801	0.002664	0.014143	0.177411	0.3064	0.5757	0.075	0.6112	0.3469
ENSP00000246548	638	0.001957	0.00629	0.018548	0.039702	0.610863	0	1e-06	0.001112	0.002416	0.029131	0.0001	0.0001	0.0599	0.0609	0.0477
ENSP00000246549	330	0.008453	0.005842	0.035762	0.111192	1.2818	0.002615	0.001284	0.005768	0.004741	0.075809	0.3094	0.2199	0.1613	0.0426	0.0591
ENSP00000246657	378	0.009054	0.010774	0.040047	0.046384	0.998101	1e-06	0.001072	0.001068	5e-06	0.06237	0.0001	0.0995	0.0267	0.0001	0.0625
ENSP00000246662	570	0.007278	0.002255	0.039254	0.038432	0.650665	1e-06	0.001859	0.009342	0.025996	0.225605	0.0001	0.8246	0.238	0.6764	0.3467
ENSP00000246785	250	0.004071	0.012073	0.014211	0.046723	0.972452	0.004565	0.005731	0.009041	0.007969	0.093889	1.1212	0.4747	0.6362	0.1706	0.0965
ENSP00000246792	218	7e-06	0.016587	0.060241	0.046786	0.847399	0	0.001866	0.001728	0.002013	0.025892	0.0001	0.1125	0.0287	0.043	0.0306
ENSP00000246801	576	0.008389	0.001898	0.030056	0.062058	0.701086	0.002216	0.005252	0.005334	0.005912	0.071204	0.2641	2.7677	0.1775	0.0953	0.1016
ENSP00000246802	478	0.003466	0.022835	0.007336	0.102498	0.987988	0.004418	2e-06	0.004293	0.007343	0.100093	1.2747	0.0001	0.5852	0.0716	0.1013
ENSP00000246912	298	0.004329	0.012255	0.01558	0.020029	0.515885	0	1e-06	0.002828	0.002788	0.020573	0.0001	0.0001	0.1815	0.1392	0.0399
ENSP00000246914	1137	0.008005	0.004227	0.006676	0.052306	0.526223	0.000416	0.002872	0.00578	0.014738	0.064528	0.052	0.6795	0.8657	0.2818	0.1226
ENSP00000246957	664	0.014226	0.019312	0.080317	0.069966	0.815996	0.00103	0.002962	0.008123	0.020606	0.051715	0.0724	0.1534	0.1011	0.2945	0.0634
ENSP00000247001	637	0.006837	0.009346	0.07958	0.071506	0.966691	0.000672	1e-06	0.001334	0.002731	0.053604	0.0982	0.0001	0.0168	0.0382	0.0555
ENSP00000247003	431	0.007861	6e-06	0.053956	0.066407	1.37542	1e-06	0	5e-06	0.001927	0.027853	0.0001	0.0001	0.0001	0.029	0.0203
ENSP00000247087	519	0.008606	0.00429	0	0.084439	0.523595	1e-06	0.001709	2e-06	0.020376	0.016084	0.0001	0.3984	8.0315	0.2413	0.0307
ENSP00000247153	441	0.001964	0.00654	0.042397	0.132757	0.610753	0.00312	0.003024	0.011694	0.066867	0.129801	1.5886	0.4625	0.2758	0.5037	0.2125
ENSP00000247170	1046	0.003941	0.000865	0.026638	0.017199	0.558649	0	0	0.001302	0.002186	0.013259	0.0001	0.0001	0.0489	0.1271	0.0237
ENSP00000247178	492	0.002667	3e-06	0.024137	0.034585	0.665893	0.000916	1e-06	0.000297	0.001547	0.032855	0.3435	0.365	0.0123	0.0447	0.0493
ENSP00000247182	284	1e-06	1e-06	0.028687	0.056015	0.402763	2e-06	1e-06	0.001491	0.001507	0.001493	2.3496	1.9641	0.052	0.0269	0.0037
ENSP00000247191	787	0.003783	0.003745	0.008686	0.058146	0.985663	0.003746	0.002149	0.009937	0.01051	0.263877	0.9902	0.574	1.144	0.1808	0.2677
ENSP00000247194	313	0.00356	0.012197	0.10384	7e-06	0.716527	0.00287	0.001555	0.002233	0.006709	0.058235	0.8063	0.1275	0.0215	999	0.0813
ENSP00000247225	378	0.009447	0.003187	0.026628	0.019099	0.440248	0.002264	0.003924	0.001082	0.004069	0.08298	0.2396	1.2314	0.0406	0.213	0.1885
ENSP00000247271	440	0.005095	1e-06	0.00542	0.020535	0.243225	0.002169	1e-06	0.003299	0.003233	0.058494	0.4257	1.2472	0.6087	0.1574	0.2405
ENSP00000247706	425	0.011571	0.011391	0.003516	0.119132	2.2567	1e-06	1e-06	0.000947	0.001012	0.050582	0.0001	0.0001	0.2693	0.0085	0.0224
ENSP00000247712	105	5e-06	5e-06	0.718922	61.9676	0.58894	0	0	0.008913	0.23238	0.098323	0.0289	0.0001	0.0124	0.0038	0.1669
ENSP00000247815	1046	0.009051	0.005779	0.006456	0.046559	0.939062	0.000832	0.001246	0.009092	0.012913	0.214468	0.0919	0.2155	1.4084	0.2773	0.2284
ENSP00000247930	829	0.00679	0.005185	0.076663	0.016392	0.858705	1e-06	0.00052	0.001984	0.002754	0.038986	0.0001	0.1004	0.0259	0.168	0.0454
ENSP00000247956	584	0.004275	0.008133	0.005734	0.101871	1.41326	0.002204	0.001468	0.003199	0.004844	0.098226	0.5156	0.1805	0.5579	0.0476	0.0695
ENSP00000247970	128	0.041736	0.017905	1e-06	0.043153	1.3488	4e-06	2e-06	1e-06	4e-06	0.025736	0.0001	0.0001	2.251	0.0001	0.0191
ENSP00000247977	325	0.014706	0.007964	0.046371	0.041774	1.09009	1e-06	1e-06	0.001336	4e-06	0.031323	0.0001	0.0001	0.0288	0.0001	0.0287
ENSP00000247992	138	0.024143	6e-06	0.022526	0.090856	0.816229	0.025789	0	0.046379	0.005691	0.146048	1.0682	0.0001	2.0589	0.0626	0.1789
ENSP00000248072	299	0.004324	0.003703	0.030795	0.057461	0.674148	0.002621	0.006738	0.022564	0.023258	0.166257	0.606	1.8195	0.7327	0.4048	0.2466
ENSP00000248142	500	0.019842	0.006891	0.097873	0.156122	1.32069	2e-06	1e-06	1e-05	0.002561	0.015078	0.0001	0.0001	0.0001	0.0164	0.0114
ENSP00000248244	679	0.010247	0.029588	0.094572	0.051007	1.96441	1e-06	0.004628	0.008766	0.024035	0.309395	0.0001	0.1564	0.0927	0.4712	0.1575
ENSP00000248248	545	0.009699	0.005894	0.008645	0.036629	0.598755	0.000889	0.000895	0.003046	0.007755	0.059557	0.0917	0.1518	0.3524	0.2117	0.0995
ENSP00000248272	541	0.011938	0.0043	0.002793	0.0505	0.855545	1e-06	0	0	5e-06	0.009336	0.0001	0.0001	0.0001	0.0001	0.0109
ENSP00000248306	593	0.007619	0.015632	0.023704	0.124399	0.559189	1e-06	0.002213	0.005963	0.060152	0.139636	0.0001	0.1416	0.2516	0.4835	0.2497
ENSP00000248437	448	0.003766	0.002492	0.028389	0.042501	0.416458	0	0	3e-06	4e-06	4.2e-05	0.0001	0.0001	0.0001	0.0001	0.0001
ENSP00000248444	827	0.006719	0.012845	0.041607	0.067527	0.656855	0.001562	1e-06	0.000803	0.008184	0.050415	0.2325	0.0001	0.0193	0.1212	0.0768
ENSP00000248598	432	0.005865	0.009564	0.015835	0.031851	0.845452	0.001025	1e-06	2e-06	0.003081	0.121704	0.1748	0.0001	0.0001	0.0967	0.144
ENSP00000248668	694	0.009734	0.002255	0.031984	0.08011	1.00262	0.001188	0	0.00244	0.006028	0.017281	0.122	0.0001	0.0763	0.0752	0.0172
ENSP00000248706	201	0.012852	5e-06	0.0183	0.063025	0.949571	1e-06	0	0.002293	0.002236	0.02036	0.0001	0.0001	0.1253	0.0355	0.0214
ENSP00000248929	649	0.00422	0.015643	0.039152	0.099478	0.748199	0	0.002576	0.001896	0.015307	0.030741	0.0001	0.1647	0.0484	0.1539	0.0411
ENSP00000248933	681	0.006845	0.006387	0.027613	0.043331	1.02025	0.00063	0.001264	0.001884	0.002541	0.030896	0.0921	0.1979	0.0682	0.0586	0.0303
ENSP00000248935	240	5e-06	0.005332	0.057444	8e-06	0.759791	0	1e-06	0.003682	0.007702	0.102438	0.0001	0.0001	0.0641	999	0.1348
ENSP00000248958	221	0.006782	0.012231	0.102375	4e-06	1.02679	1e-06	0.00394	0.003941	0.004154	0.056137	0.0001	0.3221	0.0385	999	0.0547
ENSP00000248996	355	0.002296	0.023495	0.012449	0.139538	0.880037	0	2e-06	1e-06	1.4e-05	0.006821	0.0001	0.0001	0.0001	0.0001	0.0078
ENSP00000249014	380	0.002969	0.016999	0.03491	0.054626	0.806977	0.004729	0.001217	0.013442	0.019229	0.129654	1.5927	0.0716	0.385	0.352	0.1607
ENSP00000249016	420	0.011148	0.004313	0.014494	0.080953	0.747232	0.000997	0.000999	0.004481	0.008578	0.037204	0.0895	0.2315	0.3091	0.106	0.0498
ENSP00000249064	277	0.004288	0.0044	0.032924	0.003102	0.509531	0.006568	0.006821	0.006162	0.007507	0.128932	1.5318	1.5503	0.1872	2.4199	0.253
ENSP00000249075	202	0.007894	5e-06	0.02719	0.067669	0.937088	1e-06	0	3e-06	0.004189	0.121399	0.0001	0.0438	0.0001	0.0619	0.1295
ENSP00000249284	289	0.007552	4e-06	0.047029	3.5e-05	0.576092	0.005022	0	0.015754	0.034508	0.350215	0.665	0.0001	0.335	999	0.6079
ENSP00000249330	585	0.002414	0.006682	0.010757	0.04253	0.612119	0.000748	0.003017	0.004522	4e-06	0.061909	0.3099	0.4515	0.4204	0.0001	0.1011
ENSP00000249344	834	0.004335	0.004363	0.018595	0.014292	0.39689	0	0.000553	0.000555	0.001654	0.018991	0.0001	0.1267	0.0299	0.1157	0.0479
ENSP00000249363	652	0.004222	0.007007	0.033482	0.017486	0.301397	0	1e-06	0.00066	2e-06	0.009482	0.0001	0.0001	0.0197	0.0001	0.0315
ENSP00000249373	786	0.007523	0.010634	0.027521	0.047893	0.477005	0.001608	0.002695	0.001164	0.00369	0.030084	0.2137	0.2534	0.0423	0.077	0.0631
ENSP00000249389	345	0.008103	0.004551	0.034056	0.030583	0.492519	1e-06	0	0.006356	0.014384	0.065852	0.0001	0.0001	0.1866	0.4703	0.1337
ENSP00000249440	423	0.008951	0.006241	0.017748	0.048256	0.385708	0.001067	0.008656	0.001051	0.002184	0.017619	0.1192	1.3869	0.0592	0.0453	0.0457
ENSP00000249442	263	1e-06	0.010367	0.01524	0.038769	0.341786	2e-06	1e-06	0.001623	0.001627	0.015533	2.0089	0.0001	0.1065	0.042	0.0454
ENSP00000249501	298	1e-06	0.005678	0.015688	0.085662	0.100752	1e-06	0.001394	2e-06	0.039038	0.001398	1.6428	0.2456	0.0001	0.4557	0.0139
ENSP00000249598	428	0.021856	0.018371	0.079998	0.033164	0.841952	2e-06	0.000998	0.005881	0.011156	0.107676	0.0001	0.0543	0.0735	0.3364	0.1279
ENSP00000249647	210	0.005456	1e-06	0.010232	0.0272	0.330977	1e-06	1e-06	0.011774	0.002556	0.057172	0.0001	1.4319	1.1508	0.094	0.1727
ENSP00000249700	351	3e-06	0.009908	0.030119	5e-06	0.37078	1e-06	0.001347	0.00404	0	0.022073	0.2992	0.136	0.1342	0.0001	0.0595
ENSP00000249749	685	0.008639	0.005892	0.052313	0.016155	0.522446	0.000608	0.001295	0.001814	0.001402	0.070923	0.0704	0.2198	0.0347	0.0868	0.1358
ENSP00000249842	427	0.01264	0.006493	0.000909	0.105577	0.847089	0.002053	0.002089	0.005356	0.002997	0.066636	0.1624	0.3217	5.8891	0.0284	0.0787
ENSP00000249887	350	0.005152	0.005009	0.034649	1.4e-05	0.703612	0.002445	0.001543	0.004307	0.013633	0.07862	0.4746	0.308	0.1243	999	0.1117
ENSP00000249910	528	0.00166	0.011342	0.038741	0.022129	0.553774	0	0.002486	0.011186	0.016121	0.18609	0.0001	0.2192	0.2887	0.7285	0.336
ENSP00000250003	318	0.006028	0.012272	0.125631	5e-06	0.918911	1e-06	0.002512	0.008431	0.004906	0.052639	0.0001	0.2047	0.0671	999	0.0573
ENSP00000250092	318	0.007537	0.006887	0.002367	0.054673	0.622887	1e-06	0.002957	0.00516	0.011292	0.176433	0.0001	0.4294	2.1801	0.2065	0.2833
ENSP00000250101	123	5e-06	0.010847	0.020653	0.012426	0.532494	0	1e-06	0.003657	1e-06	0.11941	0.0001	0.0001	0.1771	0.0001	0.2242
ENSP00000250111	289	0.012068	0.012269	0.037543	0.129834	0.583796	1e-06	1e-06	0.001523	0.032374	0.010168	0.0001	0.0001	0.0406	0.2494	0.0174
ENSP00000250160	367	0.010464	0.00103	0.074879	0.050188	0.731252	1e-06	0.002361	0.004682	0.012936	0.092908	0.0001	2.2937	0.0625	0.2578	0.1271
ENSP00000250173	466	0.012206	0.001814	0.012627	0.04404	0.625941	0.001926	0.002887	0.003741	0.006942	0.112413	0.1578	1.5911	0.2963	0.1576	0.1796
ENSP00000250263	294	0.005177	0.009967	0.043894	0.116405	0.951814	0.001458	1e-06	0.003429	0.067629	0.057463	0.2817	0.0001	0.0781	0.581	0.0604
ENSP00000250340	323	0.010682	0.016066	0.083766	0.010953	0.87692	0.001335	2e-06	0.002647	0.00271	0.080801	0.125	0.0001	0.0316	0.2475	0.0921
ENSP00000250351	247	0.018464	0.019277	0.035014	0.015215	0.890277	0.003554	0.0018	0.008919	0.016639	0.239325	0.1925	0.0934	0.2547	1.0936	0.2688
ENSP00000250378	247	0.004888	0.009828	0.018634	0.011471	0.534624	0	0.007581	0.009529	0.001902	0.197972	0.0001	0.7714	0.5114	0.1658	0.3703
ENSP00000250416	515	0.004876	0.007282	0.004882	0.01734	0.465488	0	1e-06	0.002343	0.008392	0.054178	0.0001	0.0001	0.4799	0.484	0.1164
ENSP00000250448	457	0.008593	0.005414	0.035996	0.074021	0.59008	1e-06	0.004224	0.004397	0.001704	0.014684	0.0001	0.7802	0.1222	0.023	0.0249
ENSP00000250457	239	0.005838	5e-06	0.019213	0.010458	0.422233	1e-06	0	2e-06	0.001848	0.014996	0.0001	0.0001	0.0001	0.1767	0.0355
ENSP00000250498	113	5e-06	0.010805	5e-06	0.033169	0.503872	0	1e-06	0	3e-06	5e-05	0.0001	0.0001	0.0001	0.0001	0.0001
ENSP00000250617	717	0.003229	0.00676	0.008264	0.042303	0.388438	0.00196	0.003236	0.001637	0.005622	0.037963	0.6069	0.4787	0.1981	0.1329	0.0977
ENSP00000250699	447	0.00339	0.009339	0.051377	0.043393	0.878978	0.001939	0.00195	0.003317	0.008349	0.035985	0.572	0.2088	0.0646	0.1924	0.0409
ENSP00000250872	1013	0.020537	0.027791	0.150434	0.067864	1.8237	0.001839	0.001145	0.000763	0.007558	0.061981	0.0895	0.0412	0.0051	0.1114	0.034
ENSP00000250894	1334	0.014069	0.018959	0.051065	0.095488	1.04567	1e-06	0.000904	0.001529	0.005771	0.029787	0.0001	0.0477	0.03	0.0604	0.0285
ENSP00000250896	382	0.022815	0.010419	0.057581	0.089937	1.23294	2e-06	0.001019	0.002059	0.001019	0.02902	0.0001	0.0978	0.0358	0.0113	0.0235
ENSP00000250974	310	0.044785	9e-06	0.034743	0.216013	1.43291	4e-06	0	3e-06	0.001212	0.033663	0.0001	0.0001	0.0001	0.0056	0.0235
ENSP00000251020	1104	0.000931	0.005163	0.013446	0.016702	0.412082	0.001266	0.003485	0.002723	0.003372	0.053034	1.3594	0.6749	0.2025	0.2019	0.1287
ENSP00000251038	735	0.00352	0.001593	0.030504	0.023098	0.238638	0.000619	0	3e-06	0.001237	0.05353	0.1759	0.0001	0.0001	0.0535	0.2243
ENSP00000251047	509	0.016531	0.00473	0.019268	0.023941	0.553252	0.00274	0.000898	0.00629	0.007574	0.049179	0.1657	0.1899	0.3264	0.3163	0.0889
ENSP00000251071	1028	0.005676	0.002217	0.020454	0.011157	0.36013	1e-06	0.00091	0.002985	0.003866	0.105862	0.0001	0.4106	0.1459	0.3465	0.294
ENSP00000251089	653	0.008038	0.005185	0.019527	0.137065	0.343756	0.00069	0.002126	0.009825	0.056271	0.036425	0.0858	0.41	0.5032	0.4105	0.106
ENSP00000251102	652	0.010158	0.006507	0.055635	0.022563	0.873064	0.003261	0.002602	0.007123	0.008145	0.055938	0.321	0.3999	0.128	0.361	0.0641
ENSP00000251119	2493	0.002172	0.005153	0.02252	0.02862	0.469098	0.000952	0.001195	0.006314	0.006249	0.095617	0.4383	0.2318	0.2804	0.2184	0.2038
ENSP00000251127	1732	0.007092	0.00885	0.037417	0.074149	0.551616	1e-06	1e-06	0.000243	0.013558	0.005918	0.0001	0.0001	0.0065	0.1829	0.0107
ENSP00000251170	619	0.004569	0.02053	0.039528	0.110896	1.05005	0.001323	0.001327	0.002991	0.005714	0.056126	0.2896	0.0646	0.0757	0.0515	0.0535
ENSP00000251268	2327	0.007247	0.005878	0.049735	0.064439	0.704998	0.000385	0.000386	0.002186	0.006079	0.015287	0.0531	0.0656	0.044	0.0943	0.0217
ENSP00000251296	467	0.005017	0.01861	0.061417	0.061727	0.828044	1e-06	0.00091	0.00088	0.001853	0.028575	0.0001	0.0489	0.0143	0.03	0.0345
ENSP00000251413	451	0.017047	0.01265	0.035361	0.094863	0.547904	2e-06	1e-06	4e-06	9e-06	0.004564	0.0001	0.0001	0.0001	0.0001	0.0083
ENSP00000251472	1150	0.017375	0.011932	0.053541	0.040595	0.781364	0.000281	0.001194	0.001477	0.002318	0.020872	0.0162	0.1	0.0276	0.0571	0.0267
ENSP00000251566	526	0.005112	0.011211	0.019004	0.048886	0.919837	0.001635	0.00584	0.007178	0.018844	0.208775	0.3198	0.5209	0.3777	0.3855	0.227
ENSP00000251582	1138	0.020971	0.015895	0.061653	0.093732	0.718557	0.001088	0.002836	0.00522	0.004857	0.048729	0.0519	0.1784	0.0847	0.0518	0.0678
ENSP00000251588	440	0.006544	0.013922	0.024578	0.178	0.957792	1e-06	0.001942	0.001423	0.05381	0.066508	0.0001	0.1395	0.0579	0.3023	0.0694
ENSP00000251630	375	0.011621	0.021268	0.043235	0.056394	0.696639	0.001388	0.002316	0.003061	0.008404	0.051547	0.1195	0.1089	0.0708	0.149	0.074
ENSP00000251636	1364	0.004729	0.003836	0.02134	0.026156	0.730823	0.000345	0.001612	0.002984	0.005585	0.043989	0.073	0.4202	0.1398	0.2135	0.0602
ENSP00000251691	2098	0.008524	0.006136	0.041967	0.036215	0.695976	0.000423	0.000212	0.002179	0.00209	0.031117	0.0497	0.0345	0.0519	0.0577	0.0447
ENSP00000251757	1003	0.008147	0.007479	0.012972	0.03169	0.364754	0.000517	0.000974	0.000615	0.003907	0.038867	0.0634	0.1302	0.0474	0.1233	0.1066
ENSP00000251809	892	0.007726	0.008155	0.034533	0.031106	0.755227	0.002314	0.000765	0.007317	0.010008	0.184962	0.2995	0.0938	0.2119	0.3217	0.2449
ENSP00000251864	1169	0.000915	0.007737	0.015509	0.042318	0.845579	0.001559	0.001889	0.006611	0.009048	0.172095	1.7041	0.2442	0.4263	0.2138	0.2035
ENSP00000251871	649	0.005917	0.007929	0.033556	0.019548	0.73207	0.001388	0.00139	3e-06	0.002089	0.018048	0.2346	0.1754	0.0001	0.1069	0.0247
ENSP00000251973	972	0.007263	0.00801	0.014518	0.147255	0.817978	1e-06	0.000762	0.002852	0.038517	0.04073	0.0001	0.0952	0.1965	0.2616	0.0498
ENSP00000252011	703	0.006317	0.014461	0.014533	0.026624	0.524265	0.005007	0.0016	0.001302	0.002369	0.018353	0.7927	0.1106	0.0896	0.089	0.035
ENSP00000252015	742	0.006649	0.002906	0.01597	0.035841	0.331484	1e-06	0.000627	0.000625	0.000628	0.008889	0.0001	0.2159	0.0392	0.0175	0.0268
ENSP00000252032	1136	0.00192	0.008868	0.022631	0.021604	0.359733	0.000411	0.003559	0.003999	0.003838	0.068867	0.214	0.4014	0.1767	0.1777	0.1914
ENSP00000252037	327	0.003252	0.003131	0.026105	0.04605	0.699532	0	0.00304	0.007945	0.010517	0.087504	0.0001	0.9709	0.3043	0.2284	0.1251
ENSP00000252050	2512	0.007089	0.004594	0.024965	0.026083	0.593614	0.001989	0.001287	0.002239	0.003955	0.069622	0.2806	0.2802	0.0897	0.1516	0.1173
ENSP00000252100	253	3e-06	0.003081	0.039238	1e-06	0.395257	0	0.002346	0.005897	0.001123	0.16837	0.0001	0.7614	0.1503	999	0.426
ENSP00000252137	476	0.015272	0.004617	0.061817	0.040428	0.801343	2e-06	0.000925	0.000941	0.00185	0.033795	0.0001	0.2003	0.0152	0.0458	0.0422
ENSP00000252172	1937	0.011741	0.011969	0.051177	0.057682	0.722399	0.001354	0.000455	0.002648	0.002601	0.015694	0.1154	0.038	0.0517	0.0451	0.0217
ENSP00000252173	1937	0.006737	0.006861	0.040001	0.054386	0.686397	0.000725	0.000965	0.003074	0.002581	0.011435	0.1076	0.1406	0.0769	0.0475	0.0167
ENSP00000252268	389	0.007556	0.010301	0.010935	0.057081	0.529589	1e-06	1e-06	1e-06	0.006805	0.006872	0.0001	0.0001	0.0001	0.1192	0.013
ENSP00000252455	421	0.021421	0.014996	0.131169	0.024699	1.49058	0.001062	0.002104	0.007793	0.01781	0.065003	0.0496	0.1403	0.0594	0.7211	0.0436
ENSP00000252456	249	0.015952	7e-06	0.018265	0.558271	0.966527	2e-06	0	0.001489	0.110164	0.006707	0.0001	0.0001	0.0815	0.1973	0.0069
ENSP00000252463	721	0.012742	0.016323	0.103348	0.003167	1.45787	0.002205	0.001754	0.005638	0.004867	0.180202	0.1731	0.1075	0.0546	1.5368	0.1236
ENSP00000252506	159	0.009443	6e-06	0.018604	0.032111	1.10577	0.002702	0	2e-06	0.002675	0.011237	0.2861	0.0001	0.0001	0.0833	0.0102
ENSP00000252519	708	0.006383	0.001254	0.022279	0.077513	0.42151	0.000843	0.002933	0.008068	0.054368	0.093667	0.132	2.3395	0.3622	0.7014	0.2222
ENSP00000252530	258	0.007703	0.00883	0.03682	0.067316	0.571458	1e-06	0.001911	0.003812	0.043009	0.20462	0.0001	0.2164	0.1035	0.6389	0.3581
ENSP00000252542	939	0.002652	0.007948	0.016151	0.054464	1.10454	0.000489	0.000969	0.002648	0.003213	0.159287	0.1845	0.1219	0.164	0.059	0.1442
ENSP00000252590	438	0.006931	0.008648	0.007009	0.109815	72.5622	0.000803	0.002029	0.013736	0.012748	0.225468	0.1158	0.2346	1.9596	0.1161	0.0031
ENSP00000252597	675	0.003038	0.01056	0.039013	0.012044	1.6882	0.008213	0.002952	0.004304	0.017725	0.308242	2.7035	0.2795	0.1103	1.4717	0.1826
ENSP00000252599	449	0.046245	0.004907	0	0.192551	1.20649	5e-06	0	2e-06	0.025103	0.026567	0.0001	0.0001	7.7002	0.1304	0.022
ENSP00000252603	244	0.003762	0.016846	0.102674	0.040552	1.27709	0.001864	2e-06	0.003851	0.040681	0.052115	0.4956	0.0001	0.0375	1.0032	0.0408
ENSP00000252660	324	0.004293	0.004078	0.051725	0.036866	0.762351	0.002759	0.001373	5e-06	0.005577	0.042754	0.6428	0.3366	0.0001	0.1513	0.0561
ENSP00000252669	616	0.007604	0.012287	0.026551	0.05245	1.87793	0.003646	0.002365	0.0123	0.011689	0.194811	0.4795	0.1925	0.4633	0.2229	0.1037
ENSP00000252674	423	0.004392	0.036206	0.043268	0.080879	1.48749	0.000932	0.002868	0.000918	0.004707	0.061841	0.2121	0.0792	0.0212	0.0582	0.0416
ENSP00000252677	389	0.006303	0.002995	0.00644	0.04351	0.516123	1e-06	0.007107	0.014196	0.015708	0.228286	0.0001	2.3732	2.2043	0.361	0.4423
ENSP00000252699	911	0.028308	0.011719	0.059035	0.124042	1.26015	3e-06	1e-06	6e-06	1.2e-05	0.006275	0.0001	0.0001	0.0001	0.0001	0.005
ENSP00000252725	351	0.038181	0.006616	0.034581	0.179224	1.18638	4e-06	0.00114	3e-06	0.002266	0.013092	0.0001	0.1723	0.0001	0.0126	0.011
ENSP00000252744	589	0.002187	0.006574	0.004886	0.03542	0.266336	0.000764	0.000765	0	0.010884	0.013128	0.3496	0.1163	0.0001	0.3073	0.0493
ENSP00000252771	846	0.013415	0.014167	0.026968	0.085684	1.21167	0.001181	0.000863	0.003435	0.019906	0.05808	0.0881	0.0609	0.1274	0.2323	0.0479
ENSP00000252809	295	0.024428	0.010065	0.06849	2.5e-05	2.35382	0.004401	0.005907	0.007534	0.025144	0.256733	0.1802	0.587	0.11	999	0.1091
ENSP00000252825	551	0.008001	0.01891	0.041595	0.028282	1.37903	0.007814	0.018256	0.012934	0.025317	0.397023	0.9766	0.9654	0.311	0.8952	0.2879
ENSP00000252857	402	0.026872	0.010272	0.036862	0.046447	0.497232	0.011774	0.008965	0.000363	0.021083	0.07451	0.4382	0.8728	0.0098	0.4539	0.1498
ENSP00000252891	410	0.003068	0.009221	0.020984	0.047768	0.543739	0	0.003336	2e-06	0.002213	0.014743	0.0001	0.3618	0.0001	0.0463	0.0271
ENSP00000252934	475	0.004904	0.007818	0.024513	0.031681	0.556197	0.001948	1e-06	0.001561	0.004315	0.097031	0.3972	0.0001	0.0637	0.1362	0.1745
ENSP00000252939	216	0.018629	0.007275	0.063716	0.00262	1.7342	0.00367	1e-06	6e-06	0.003691	0.092513	0.197	0.0001	0.0001	1.4089	0.0533
ENSP00000252985	327	0.012461	0.012408	0.014258	0.011335	1.00715	0.001521	1e-06	0.006333	0.002844	0.101161	0.1221	0.0001	0.4442	0.2509	0.1004
ENSP00000252992	761	0.001398	0.004091	0.015744	0.021349	0.418001	0.000649	0.000649	0.00251	0.006669	0.079121	0.4644	0.1588	0.1595	0.3124	0.1893
ENSP00000252996	631	0.007714	0.004626	0.025366	0.03494	0.544214	0.000758	0	3e-06	0.004581	0.020137	0.0982	0.0001	0.0001	0.1311	0.037
ENSP00000252998	566	0.002909	0.012599	0.038664	0.131542	0.904451	0.002186	0.010871	0.019974	0.053836	0.228904	0.7513	0.8629	0.5166	0.4093	0.2531
ENSP00000253024	464	6e-06	0.025164	0.01076	0.074703	0.856266	0	0.002803	1e-06	7e-06	0.016588	0.0001	0.1114	0.0001	0.0001	0.0194
ENSP00000253047	188	0.010281	0.009453	0.080006	0.01778	1.18535	0.002417	1e-06	0.002537	0.00231	0.029884	0.2351	0.0001	0.0317	0.1299	0.0252
ENSP00000253054	133	0.02287	0	1e-06	0.146495	0.884763	2e-06	2e-06	2e-06	0.032474	0.02632	0.0001	3.4126	2.9669	0.2217	0.0297
ENSP00000253055	645	0.008959	0.004565	0.054291	0.056746	0.868286	0.000671	0	5e-06	0.009618	0.035307	0.0749	0.0001	0.0001	0.1695	0.0407
ENSP00000253063	467	0.005436	0.021657	0.058369	0.06221	0.637881	1e-06	0.001825	0.000888	0.003649	0.030608	0.0001	0.0843	0.0152	0.0587	0.048
ENSP00000253079	635	0.009713	0.001927	0.027348	0.022568	0.810038	0.003886	0.000737	0.003481	0.015017	0.127108	0.4001	0.3826	0.1273	0.6654	0.1569
ENSP00000253083	1055	0.002482	0.033182	0.080585	0.074005	1.03889	0.001617	0.007067	0.00361	0.009489	0.040248	0.6516	0.213	0.0448	0.1282	0.0387
ENSP00000253108	320	0.021111	0.008311	0.100396	0.112828	1.3449	2e-06	1e-06	1e-05	1.1e-05	0.00657	0.0001	0.0001	0.0001	0.0001	0.0049
ENSP00000253110	189	6e-06	0.008026	0.041611	2e-06	1.63681	0	1e-06	4e-06	0.002246	0.011558	0.0001	0.0001	0.0001	999	0.0071
ENSP00000253115	536	0.00262	0.002325	0.027296	0.043774	0.554376	0.003299	0.000868	0.00389	0.009624	0.151656	1.2594	0.3733	0.1425	0.2199	0.2736
ENSP00000253188	490	0.017643	0.005759	0.027594	0.211613	0.739725	0.000881	0.005652	0.003053	0.04175	0.032578	0.05	0.9814	0.1106	0.1973	0.044
ENSP00000253193	769	0.015098	0.017074	0.06827	0.098685	1.07335	0.002152	0.001082	0.00446	0.001048	0.030604	0.1426	0.0634	0.0653	0.0106	0.0285
ENSP00000253237	417	0.004305	0.006825	0.030575	0.10253	0.843941	0.001014	0.002017	0.002382	0.003728	0.039994	0.2355	0.2955	0.0779	0.0364	0.0474
ENSP00000253247	698	0.001896	0.0089	0.016554	0.040084	0.560692	0	0.000645	0.00629	0.016707	0.140675	0.0001	0.0725	0.38	0.4168	0.2509
ENSP00000253255	2040	0.004386	0.005677	0.0203	0.04689	0.910256	0.002481	0.004412	0.012684	0.011106	0.238394	0.5656	0.7772	0.6248	0.2369	0.2619
ENSP00000253303	181	0.013835	0.005713	0.007895	0.067498	0.493014	0.002598	0.002594	0.005181	7e-06	0.043386	0.1878	0.4541	0.6562	0.0001	0.088
ENSP00000253329	492	0.008766	0.002943	0.054301	0.027194	0.470879	0.000885	0	0.001176	0.003287	0.013441	0.1009	0.0001	0.0217	0.1209	0.0285
ENSP00000253401	515	0.003254	0.003209	0.016674	0.056612	0.376502	0	0.000807	0.001686	0.031522	0.006571	0.0001	0.2514	0.1011	0.5568	0.0175
ENSP00000253408	278	0.006882	0.009733	0.026864	0.033787	0.742388	1e-06	1e-06	0.001684	3e-06	0.055933	0.0001	0.0001	0.0627	0.0001	0.0753
ENSP00000253457	207	0.038896	0.023084	0.040843	6e-06	0.841527	4e-06	2e-06	4e-06	0	0.033997	0.0001	0.0001	0.0001	0.0001	0.0404
ENSP00000253458	1119	0.015073	0.033734	0.086561	0.023638	0.974864	0.001107	0.002762	0.00351	0.002415	0.046604	0.0734	0.0819	0.0405	0.1021	0.0478
ENSP00000253462	185	0.031676	0.008084	0.046954	2e-06	1.71498	3e-06	0.002398	0.002571	0.002331	0.036853	0.0001	0.2966	0.0547	999	0.0215
ENSP00000253496	597	0.005642	0.002683	0.026672	0.049182	0.928293	0.002766	0.00273	0.008116	0.013718	0.161448	0.4901	1.0176	0.3043	0.2789	0.1739
ENSP00000253669	353	0.016863	0.006539	0.057895	0.01886	1.68948	0.001324	0.008029	0.014076	0.008964	0.350076	0.0785	1.2278	0.2431	0.4753	0.2072
ENSP00000253686	171	0.018879	0.007939	0.0278	1.3e-05	1.84263	2e-06	1e-06	0.007764	0.012939	0.047635	0.0001	0.0001	0.2793	999	0.0259
ENSP00000253693	735	0.005843	0.00352	0.031168	0.027667	0.47204	0.000599	0.000599	0.003013	0.000597	0.01726	0.1026	0.1701	0.0967	0.0216	0.0366
ENSP00000253697	888	0.009054	0.011005	0.029259	0.042634	0.765302	0.000989	0.002609	0.016556	0.008707	0.224156	0.1092	0.2371	0.5658	0.2042	0.2929
ENSP00000253727	347	0.018422	0.012068	0.03865	0.103347	0.928285	2e-06	1e-06	0.005086	0.002342	0.063501	0.0001	0.0001	0.1316	0.0227	0.0684
ENSP00000253754	329	0.016403	0.007656	0.095673	8e-06	1.02594	2e-06	1e-06	0.00087	0.008235	0.044185	0.0001	0.0001	0.0091	999	0.0431
ENSP00000253778	660	0.015172	0.007892	0.03437	0.084823	0.553339	2e-06	0.000669	0.001313	0.004035	0.008914	0.0001	0.0848	0.0382	0.0476	0.0161
ENSP00000253794	176	0.015988	0.007685	0.014348	0.034173	0.431141	2e-06	1e-06	1e-06	3e-06	0.005127	0.0001	0.0001	0.0001	0.0001	0.0119
ENSP00000253796	142	0.009534	0.010028	0.024474	0.027304	0.560876	0.003165	1e-06	2e-06	0.016052	0.262937	0.3319	0.0001	0.0001	0.5879	0.4688
ENSP00000253799	756	0.006998	0.005061	0.022458	0.029559	0.447666	0.000635	0.001247	0.003021	0.003286	0.116554	0.0908	0.2464	0.1345	0.1112	0.2604
ENSP00000253801	343	0.006159	0.020087	0.039985	0.02329	0.696969	0.001337	0.009376	0.005542	0.003847	0.055376	0.2171	0.4667	0.1386	0.1652	0.0795
ENSP00000253925	1155	0.001751	0.007241	0.024248	0.072963	0.782388	0.000819	0.000819	0.000626	0.017125	0.020661	0.4674	0.1132	0.0258	0.2347	0.0264
ENSP00000253934	145	0.032956	0.018316	0.122701	0.10228	1.37358	0.004926	0.006316	0.005759	0.006708	0.09576	0.1495	0.3448	0.0469	0.0656	0.0697
ENSP00000253968	179	0.028039	2e-06	0.082277	6e-06	3.50217	3e-06	1e-06	8e-06	0	0.030882	0.0001	0.5131	0.0001	0.0001	0.0088
ENSP00000254035	419	0.012185	5e-06	0.037023	0.022864	0.540058	1e-06	0	0.002164	0.001066	0.017738	0.0001	0.0001	0.0584	0.0466	0.0328
ENSP00000254190	529	0.011258	0.015409	0.021745	0.039629	0.998021	0.000847	0.001576	2e-06	0.002467	0.022791	0.0752	0.1023	0.0001	0.0622	0.0228
ENSP00000254193	255	0.00509	0.005509	0.006268	0.020857	0.424667	1e-06	1e-06	1e-06	2e-06	0.008772	0.0001	0.0001	0.0001	0.0001	0.0207
ENSP00000254250	210	4e-06	0.00465	4e-06	0.014192	3.51861	0	0	0	1e-06	0.032643	0.0001	0.0001	0.0001	0.0001	0.0093
ENSP00000254260	579	0.003341	0.008692	0.044934	0.076857	0.824631	0.001522	0.000764	0.003082	0.017427	0.077188	0.4555	0.0879	0.0686	0.2267	0.0936
ENSP00000254301	242	0.004314	0.003558	0.048198	0.016444	0.436191	0.003905	0.00687	0.006196	0.045289	0.093309	0.905	1.931	0.1285	2.7541	0.2139
ENSP00000254322	270	0.015179	0.00456	0.013972	0.047906	0.436632	2e-06	0.001654	0.005061	0.001584	0.020534	0.0001	0.3627	0.3622	0.0331	0.047
ENSP00000254323	947	0.004344	0.012669	0.061418	0.076744	1.2826	0.001323	0.000877	0.003445	0.010563	0.030097	0.3046	0.0692	0.0561	0.1376	0.0235
ENSP00000254325	721	0.012654	0.003817	0.037445	0.118363	0.896873	0.000592	0	0.001994	0.023777	0.037761	0.0468	0.0001	0.0532	0.2009	0.0421
ENSP00000254337	436	0.007943	0.010268	0.035497	0.110179	1.00928	0.001926	1e-06	0.00385	1.1e-05	0.057696	0.2425	0.0001	0.1085	0.0001	0.0572
ENSP00000254442	1489	0.008697	0.014012	0.02415	0.029452	0.571561	0.00215	0.000307	2e-06	0.001533	0.022515	0.2472	0.0219	0.0001	0.0521	0.0394
ENSP00000254457	371	0.020571	0.039081	0.026383	0.096386	0.910556	0.001052	0.018319	3e-06	0.018326	0.001123	0.0512	0.4687	0.0001	0.1901	0.0012
ENSP00000254466	860	0.005679	0.009886	0.022197	0.039525	0.681273	0.00477	0.003298	0.012657	0.028556	0.205033	0.84	0.3336	0.5702	0.7225	0.301
ENSP00000254488	626	0.006441	0.015694	0.035851	0.019114	0.856888	0.001568	0.000551	0.004286	0.002971	0.018708	0.2434	0.0351	0.1196	0.1555	0.0218
ENSP00000254508	1866	0.009657	0.014168	0.034463	0.056856	0.779255	0.003242	0.001701	0.004289	0.005844	0.084735	0.3357	0.12	0.1245	0.1028	0.1087
ENSP00000254521	217	0.005902	0	0.031239	0.223006	0.609429	0.002091	2e-06	0.005126	0.098813	0.117012	0.3543	6.6242	0.1641	0.4431	0.192
ENSP00000254528	1042	0.015054	0.012023	0.045041	0.04882	0.892984	0.004918	0.003436	0.00876	0.01643	0.139379	0.3267	0.2858	0.1945	0.3365	0.1561
ENSP00000254630	680	0.009947	0.009284	0.031536	0.023539	0.483702	0.000671	0.004023	0.029412	0.021397	0.126798	0.0674	0.4334	0.9326	0.909	0.2621
ENSP00000254654	392	0	0.009077	0.009912	0.034085	0.458728	2e-06	1e-06	0.00112	0.004827	0.026721	6.9688	0.0001	0.113	0.1416	0.0583
ENSP00000254657	982	0.006465	0.00366	0.02086	0.102521	0.782001	1e-06	0.001392	0.003217	0.032386	0.115192	0.0001	0.3804	0.1542	0.3159	0.1473
ENSP00000254663	305	0.018062	0.033211	0.035279	0.041201	0.794478	2e-06	0.018244	0.004329	0.01373	0.110027	0.0001	0.5493	0.1227	0.3333	0.1385
ENSP00000254691	1015	0.004635	0.0035	0.02581	0.026859	0.679017	0.005113	0.00271	0.014229	0.019044	0.285517	1.1031	0.7743	0.5513	0.709	0.4205
ENSP00000254722	184	0.040017	0.011887	0.019416	0.132574	0.938219	0.002337	0.002329	0.006826	0.006874	0.046941	0.0584	0.1959	0.3516	0.0518	0.05
ENSP00000254765	291	0.003961	0.003915	0.010656	0.017443	0.401449	0	0	0.001604	0.003309	0.057262	0.0001	0.0001	0.1506	0.1897	0.1426
ENSP00000254770	449	0.005543	0.002164	0.022444	0.065406	0.567266	0.001048	0	0.003104	0.002166	0.053459	0.189	0.0001	0.1383	0.0331	0.0942
ENSP00000254799	411	0.005798	0.009459	0.034535	0.029845	0.423716	1e-06	0.00444	0.006669	3e-06	0.033003	0.0001	0.4694	0.1931	0.0001	0.0779
ENSP00000254806	219	5e-06	0.023453	0.0536	2e-06	0.452434	0	2e-06	0.002118	0.002023	0.113787	0.0001	0.0001	0.0395	999	0.2515
ENSP00000254816	638	0.018017	0.005753	0.11612	0.009486	1.5613	0.002839	0.00066	0.005714	0.003358	0.044177	0.1576	0.1148	0.0492	0.354	0.0283
ENSP00000254846	1627	0.00277	0.005639	0.019795	0.031328	0.449709	0.001446	0.000586	0.003612	0.002845	0.032076	0.522	0.1039	0.1825	0.0908	0.0713
ENSP00000254854	1101	0.00504	0.004848	0.043735	0.04775	0.881993	0.00119	0.001203	0.003731	0.006293	0.074206	0.2361	0.2481	0.0853	0.1318	0.0841
ENSP00000254898	901	0.012652	0.008013	0.018779	0.068177	0.466962	0.001825	0.000653	0.002774	0.034832	0.057151	0.1443	0.0815	0.1477	0.5109	0.1224
ENSP00000254900	822	0.004783	0.003222	0.024062	0.041035	0.409102	0.001089	0	0.000532	0.010314	0.028952	0.2278	0.0001	0.0221	0.2514	0.0708
ENSP00000254958	1213	0.011402	0.012099	0.032611	0.054927	0.527072	0.00036	0.001081	0.000262	0.014738	0.014745	0.0316	0.0894	0.008	0.2683	0.028
ENSP00000254963	685	6e-06	0.002309	0.063206	0.037389	1.12361	0	0.001217	0.001807	0.00312	0.028015	0.0001	0.527	0.0286	0.0835	0.0249
ENSP00000254998	140	0.036293	7e-06	7e-06	0.088268	0.663154	4e-06	0	0	9e-06	0.006067	0.0001	0.0001	0.0001	0.0001	0.0091
ENSP00000255006	894	0.0016	0.004617	0.016558	0.026724	0.424734	0.000978	0	0.001449	0.001495	0.036055	0.6114	0.0001	0.0875	0.0559	0.0849
ENSP00000255008	385	0.010866	0.026466	0.014385	0.170131	1.22279	0.002092	0.003202	0.00983	0.007442	0.042071	0.1925	0.121	0.6834	0.0437	0.0344
ENSP00000255040	223	0.005295	0.00583	0.040876	0.037933	0.751665	0.006074	0.002204	0.014689	0.02987	0.210275	1.1471	0.3781	0.3594	0.7874	0.2797
ENSP00000255078	917	0.018527	0.012912	0.066871	0.046305	0.921802	0.003456	0.002442	0.006016	0.01212	0.111087	0.1865	0.1891	0.09	0.2617	0.1205
ENSP00000255082	318	0.009984	0.016839	0.090871	0.03719	1.03335	0.002624	2e-06	0.006763	0.011884	0.188822	0.2628	0.0001	0.0744	0.3195	0.1827
ENSP00000255087	475	0.00381	0.003425	0.029729	0.052294	1.02799	0.003013	0.005021	0.017622	0.006498	0.196822	0.7908	1.4662	0.5928	0.1243	0.1915
ENSP00000255132	255	0.011869	0.005851	0.076686	0.003225	0.931131	0.000696	0.0042	0.012282	0.006333	0.061131	0.0586	0.7178	0.1602	1.9637	0.0657
ENSP00000255152	692	0.004766	0.001114	0.02078	0.039978	0.50611	0.002389	0.000824	0.005105	0.009184	0.09961	0.5013	0.739	0.2457	0.2297	0.1968
ENSP00000255174	291	0.00778	0.003246	0.018123	0.017118	0.304484	1e-06	0.001679	0.005141	0.0033	0.070023	0.0001	0.5172	0.2837	0.1928	0.23
ENSP00000255175	461	0.00884	0.011725	0.02425	0.015043	0.61552	0.000968	1e-06	0.004724	0.001117	0.149748	0.1095	0.0001	0.1948	0.0742	0.2433
ENSP00000255189	356	0.007171	0.006895	0.026932	0.062984	0.673548	0.00127	1e-06	0.001263	0.003839	0.043432	0.1771	0.0001	0.0469	0.061	0.0645
ENSP00000255192	363	0.003805	0.006688	0.028174	0.03064	0.540693	0.003762	1e-06	0.005055	0.002483	0.081023	0.9889	0.0001	0.1794	0.0811	0.1498
ENSP00000255224	425	0.003092	0.002901	0.021374	0.015533	0.616083	0	0	0.002079	0.003256	0.051756	0.0001	0.0001	0.0973	0.2096	0.084
ENSP00000255226	919	0.007729	0.017517	0.0249	0.055685	0.646007	0.00194	0.003286	0.006431	0.010189	0.064338	0.2511	0.1876	0.2583	0.183	0.0996
ENSP00000255262	395	0.003268	0.020577	0.013177	0.041373	0.977334	0.00221	0.008604	0.003887	0.013635	0.108025	0.6764	0.4181	0.295	0.3296	0.1105
ENSP00000255266	860	0.014826	0.001152	0.039979	0.03065	0.759279	0.000515	0.00104	0.003146	0.001532	0.022227	0.0347	0.9028	0.0787	0.05	0.0293
ENSP00000255304	884	0.001086	0.017438	0.029997	0.020502	0.744297	0.00303	0.002452	0.007224	0.013192	0.263871	2.7899	0.1406	0.2408	0.6435	0.3545
ENSP00000255380	589	0.004847	0.012326	0.028029	0.03082	0.672185	0	0.001475	0.002588	0.003361	0.038684	0.0001	0.1196	0.0923	0.1091	0.0576
ENSP00000255389	236	0.013787	0.007523	0.099849	0.012306	1.04944	0.003667	0.005172	0.014685	0.005079	0.127056	0.2659	0.6875	0.1471	0.4127	0.1211
ENSP00000255416	477	0.001767	0.007494	0.031534	0.040344	0.577725	0.001816	0.006374	0.013941	0.003554	0.062474	1.0276	0.8505	0.4421	0.0881	0.1081
ENSP00000255465	421	0.00278	0.005015	0.028844	0.031285	0.541753	0	1e-06	0.006896	0.005783	0.089399	0.0001	0.0001	0.2391	0.1849	0.165
ENSP00000255608	322	0.033071	0.051168	0	0.235868	2.27401	3e-06	5e-06	2e-06	0.023703	0.006429	0.0001	0.0001	3.688	0.1005	0.0028
ENSP00000255631	233	0.018897	0.004524	0.013824	0.056146	1.1034	2e-06	0	0.0019	6e-06	0.026387	0.0001	0.0001	0.1375	0.0001	0.0239
ENSP00000255641	350	0.029866	0.026594	0.014483	0.142575	0.923364	0.001094	0.0044	1e-06	0.009548	0.023088	0.0366	0.1654	0.0001	0.067	0.025
ENSP00000255674	2223	0.005469	0.000333	0.029896	0.024814	0.401555	0.002843	0.002838	0.00616	0.008908	0.100576	0.52	8.5216	0.206	0.359	0.2505
ENSP00000255681	323	0.019182	0	0.036308	0.099851	0.730419	0.001218	2e-06	0.003685	0.006114	0.068237	0.0635	7.8981	0.1015	0.0612	0.0934
ENSP00000255764	135	0.00959	5e-06	5e-06	0.049733	0.883147	1e-06	0	0	0.003345	0.00334	0.0001	0.0001	0.0001	0.0673	0.0038
ENSP00000255858	403	0.027592	0.009279	0.045929	0.08413	0.674174	0.002711	0.002429	0.009467	0.01007	0.075423	0.0983	0.2618	0.2061	0.1197	0.1119
ENSP00000255882	2007	0.007984	0.011842	0.027946	0.071348	0.582283	0.000655	0.000436	0.000428	0.005508	0.010956	0.0821	0.0368	0.0153	0.0772	0.0188
ENSP00000255977	420	0.003234	0.010132	0.011364	0.012854	0.296875	0	0.001047	1e-06	0.001045	0.024427	0.0001	0.1033	0.0001	0.0813	0.0823
ENSP00000255992	1003	0.004813	0.008015	0.01048	0.061027	0.780489	0.00352	0.005485	0.019573	0.016515	0.299276	0.7315	0.6843	1.8677	0.2706	0.3834
ENSP00000256001	418	0.003232	0.008642	0.030128	0.046104	0.516274	0	1e-06	3e-06	5e-06	0.006597	0.0001	0.0001	0.0001	0.0001	0.0128
ENSP00000256079	1009	0.006132	0.004758	0.010947	0.026555	0.672588	0.000453	0.000453	0.000906	3e-06	0.041024	0.0738	0.0951	0.0828	0.0001	0.061
ENSP00000256104	132	1e-06	0.010206	0.058837	0.01773	0.775855	1e-06	1e-06	0.003303	0.007262	0.039086	1.6907	0.0001	0.0561	0.4096	0.0504
ENSP00000256117	335	0.003918	2e-06	0.001147	0.018858	0.376507	0	1e-06	0.003956	0.004052	0.046417	0.0001	0.5182	3.45	0.2149	0.1233
ENSP00000256186	480	0.00664	0.002617	0.001606	0.075587	0.749141	0.009111	0.005007	0.012867	0.023598	0.364273	1.3723	1.9132	8.0141	0.3122	0.4863
ENSP00000256194	1099	0.010189	0.007829	0.028017	0.039704	0.520162	0.000424	0.003251	0.002361	0.005011	0.059445	0.0416	0.4153	0.0843	0.1262	0.1143
ENSP00000256246	2637	0.007242	0.003884	0.013975	0.042317	0.630375	0.003695	0.002546	0.015248	0.023133	0.303281	0.5102	0.6555	1.0911	0.5467	0.4811
ENSP00000256319	140	0.010073	0.006391	0.013293	0.076561	0.319537	1e-06	1e-06	1e-06	8e-06	0.010179	0.0001	0.0001	0.0001	0.0001	0.0319
ENSP00000256343	1105	0.006939	0.003052	0.01704	0.037279	0.824483	0.002108	0.003321	0.017262	0.029645	0.308097	0.3039	1.0883	1.013	0.7952	0.3737
ENSP00000256367	219	0.006145	0.011882	0.047165	0.022787	0.52334	1e-06	0.020611	0.001975	0.006198	0.055284	0.0001	1.7346	0.0419	0.272	0.1056
ENSP00000256383	315	1e-06	0.009961	6e-06	0.025168	0.382136	1e-06	1e-06	0	3e-06	0.004071	1.9407	0.0001	0.0001	0.0001	0.0107
ENSP00000256398	547	0.001995	0.01124	0.043135	0.0001	0.571374	0.000845	1e-06	4e-06	0.000922	0.018908	0.4235	0.0001	0.0001	9.2264	0.0331
ENSP00000256412	467	0.015889	0.002719	0.009202	0.051363	0.495326	2e-06	0.002934	0.005818	0.01814	0.216168	0.0001	1.079	0.6322	0.3532	0.4364
ENSP00000256443	346	0.014325	0.003277	0.020457	0.004602	0.561093	1e-06	0	0.001323	0	0.023692	0.0001	0.0001	0.0647	0.0001	0.0422
ENSP00000256447	660	0.00654	0.008232	0.018261	0.027948	0.570422	0.002189	0.002236	0.008788	0.018303	0.160898	0.3347	0.2716	0.4812	0.6549	0.2821
ENSP00000256458	583	0.00426	0.009776	0.046897	0.012126	0.996035	0.002751	0.001833	0.0126	0.009885	0.171749	0.6458	0.1875	0.2687	0.8151	0.1724
ENSP00000256495	411	0.008998	0.002355	0.025354	0.016266	0.405375	1e-06	0	0.003503	0.001056	0.044147	0.0001	0.0001	0.1382	0.0649	0.1089
ENSP00000256497	535	0.008284	0.011467	0.014542	0.035277	0.454541	1e-06	0.001681	1e-06	0.000839	0.015274	0.0001	0.1466	0.0001	0.0238	0.0336
ENSP00000256509	1207	0.008697	0.017665	0.015804	0.075854	0.604879	0.002089	0.001156	0.003482	0.02452	0.075616	0.2402	0.0655	0.2203	0.3232	0.125
ENSP00000256544	299	1e-06	1e-06	0.003896	0.030349	0.444274	1e-06	2e-06	0.002691	0.002852	0.057382	1.8922	2.2619	0.6907	0.094	0.1292
ENSP00000256545	241	2e-06	0.004891	0.005622	0.024556	0.392478	1e-06	0	1e-06	0.001941	0.016322	0.4826	0.0001	0.0001	0.0791	0.0416
ENSP00000256637	683	0.003536	0.012966	0.025881	0.01549	0.481715	0.001347	0.002025	0.002697	0.001338	0.04303	0.381	0.1562	0.1042	0.0864	0.0893
ENSP00000256649	576	0.008652	0.003939	0.042048	0.019256	0.626862	0.004027	0.004014	0.007776	0.005167	0.109773	0.4654	1.0192	0.1849	0.2684	0.1751
ENSP00000256652	1015	0.00727	0.008999	0.005208	0.041459	0.513781	0.004747	0.003685	0.008365	0.011661	0.176735	0.6531	0.4095	1.606	0.2813	0.344
ENSP00000256658	738	0.002923	0.00317	0.020494	0.023855	0.450416	0.00129	0	0.001149	0.00212	0.04481	0.4412	0.0001	0.0561	0.0889	0.0995
ENSP00000256707	1710	0.002694	0.006083	0.04472	0.024138	0.628869	0	0.001063	0.001634	0.002651	0.028337	0.0001	0.1747	0.0365	0.1098	0.0451
ENSP00000256722	434	0.017291	0.016854	0.013357	0.092783	0.860693	0.001026	0.00203	0.001411	0.005903	0.138185	0.0593	0.1205	0.1056	0.0636	0.1606
ENSP00000256737	981	0.010018	0.004675	0.016088	0.049521	0.521186	1e-06	0	0.000435	0.000451	0.037216	0.0001	0.0001	0.0271	0.0091	0.0714
ENSP00000256759	343	0.009818	0.014557	0.006196	0.021164	0.485871	1e-06	1e-06	1e-06	0.001301	0.011767	0.0001	0.0001	0.0001	0.0615	0.0242
ENSP00000256797	689	0.001517	0.005374	0.034879	0.045234	0.604786	0.002141	0.003254	0.004457	0.010073	0.091803	1.4116	0.6055	0.1278	0.2227	0.1518
ENSP00000256854	547	0.011071	0.016107	0.018011	0.043983	0.659405	0.00107	0.001445	0.004086	0.019474	0.027864	0.0967	0.0897	0.2268	0.4428	0.0423
ENSP00000256858	1070	0.00253	0.006283	0.014846	0.032241	0.309564	0.000663	0.000165	0.000754	0.013267	0.027391	0.262	0.0263	0.0508	0.4115	0.0885
ENSP00000256861	947	0.009942	0.016185	0.031877	0.064274	0.718069	0.002832	0.003298	0.00684	0.005955	0.12055	0.2849	0.2038	0.2146	0.0927	0.1679
ENSP00000256925	387	0.002221	0.0048	0.013472	0.089725	0.456479	0	0	0.002121	0.018053	0.02349	0.0001	0.0001	0.1575	0.2012	0.0515
ENSP00000256935	1563	0.007054	0.001848	0.009349	0.089139	0.569668	0.000545	0.000546	0.000499	0.01817	0.017594	0.0773	0.2953	0.0534	0.2038	0.0309
ENSP00000256996	427	0.002933	0.002902	0.021728	0.017833	0.498162	0	0	0.001716	0.004714	0.117166	0.0001	0.0001	0.079	0.2644	0.2352
ENSP00000256997	423	0.007698	0.00116	0.033489	0.021127	0.370562	0.001065	0.001075	0.001012	0.006527	0.059962	0.1383	0.9261	0.0302	0.309	0.1618
ENSP00000256999	749	0.008766	0.019153	0.005453	0.036909	0.589509	0.002368	0.002348	0.002849	0.006047	0.079656	0.2701	0.1226	0.5225	0.1638	0.1351
ENSP00000257068	362	0.013387	0.031725	0.076855	0.053666	1.30002	0.00239	0.007161	8e-06	0.017032	0.111643	0.1785	0.2257	0.0001	0.3174	0.0859
ENSP00000257177	1623	0.005237	0.002528	0.025504	0.016277	0.359669	0.001417	0.000744	0.002548	0.004966	0.053779	0.2706	0.2945	0.0999	0.3051	0.1495
ENSP00000257189	973	0.00926	0.003683	0.026514	0.028886	0.733105	0.002317	0.000944	0.006443	0.010116	0.146402	0.2502	0.2562	0.243	0.3502	0.1997
ENSP00000257198	885	0.006177	0.006395	0.021254	0.03109	0.616648	0.002302	0.002658	0.011268	0.008894	0.087359	0.3727	0.4157	0.5302	0.2861	0.1417
ENSP00000257209	1386	0.00504	0.010954	0.021703	0.038771	0.605441	0.000966	0.001022	0.002139	0.00287	0.046237	0.1916	0.0933	0.0986	0.074	0.0764
ENSP00000257215	1018	0.010796	0.019952	0.036818	0.237	0.74835	0.000393	0.002028	4e-06	0.049999	0.01249	0.0364	0.1016	0.0001	0.211	0.0167
ENSP00000257248	417	0.005859	0	0.029105	0.039076	0.461524	0.004429	2e-06	0.003526	0.012164	0.105273	0.756	9.7759	0.1211	0.3113	0.2281
ENSP00000257254	377	0.006	0.015285	0.000706	0.145372	1.03502	1e-06	0.001053	0.003152	0.001045	0.032398	0.0001	0.0689	4.467	0.0072	0.0313
ENSP00000257267	337	0.009168	0.018182	0.095103	1e-05	2.14137	0.004123	0.006778	0.02103	0.009984	0.285365	0.4497	0.3728	0.2211	999	0.1333
ENSP00000257287	1126	0.003088	0.002487	0.009843	0.074755	0.97001	0.000523	0.001879	0.002956	0.032616	0.095879	0.1692	0.7555	0.3003	0.4363	0.0988
ENSP00000257290	683	0.00941	0.012123	0.028545	0.026325	0.655032	0.000657	0.002629	3e-06	0.003286	0.018546	0.0698	0.2169	0.0001	0.1248	0.0283
ENSP00000257309	850	0.003654	0.001078	0.006117	0.041133	2.08887	0.006619	0.001906	0.019619	0.021023	0.18796	1.8114	1.7685	3.2073	0.5111	0.09
ENSP00000257408	1042	0.010126	0.007972	0.018494	0.044529	0.639789	0.001736	0.001349	0.00733	0.003771	0.115795	0.1715	0.1692	0.3963	0.0847	0.181
ENSP00000257414	1011	0.006987	0.005211	0.029838	0.069767	0.433328	0.000793	0.000955	0.000776	0.019766	0.022426	0.1135	0.1834	0.026	0.2833	0.0518
ENSP00000257430	2729	0.002907	0.005466	0.013872	0.042917	0.584936	0.001107	0.000948	0.001583	0.005044	0.04586	0.3807	0.1735	0.1141	0.1175	0.0784
ENSP00000257497	346	0.008046	0.012557	0.02648	0.033748	0.603296	1e-06	1e-06	0.002565	0.002486	0.138158	0.0001	0.0001	0.0969	0.0737	0.229
ENSP00000257548	517	0.004856	5e-06	0.010592	0.045303	0.631432	0	0	0.000877	0.000889	0.049219	0.0001	0.0001	0.0828	0.0196	0.0779
ENSP00000257552	306	6e-06	0.014104	0.028446	0.093572	0.350681	0	0.002846	3e-06	0.029908	0.002851	0.0001	0.2018	0.0001	0.3196	0.0081
ENSP00000257566	739	0.011732	0.00375	0.07334	0.00011	0.835503	0.001179	0	0.000797	0.000995	0.024144	0.1005	0.0001	0.0109	9.0623	0.0289
ENSP00000257600	474	0.003435	0.015367	0.020111	0.132791	1.07679	0	0.003479	0.003434	0.00795	0.012664	0.0001	0.2264	0.1707	0.0599	0.0118
ENSP00000257663	133	0.008417	2e-06	0.018499	0.007625	0.178174	1e-06	1e-06	0.003589	0.003563	1.8e-05	0.0001	0.3492	0.194	0.4673	0.0001
ENSP00000257700	792	0.003053	0.001097	0.027804	0.026699	0.55217	0.001171	0.001229	0.001761	0.001881	0.072241	0.3836	1.1204	0.0633	0.0704	0.1308
ENSP00000257770	574	0.007871	0.000604	0.031826	0.043434	0.45767	0.000804	0	0.001497	0.004158	0.073524	0.1021	0.0001	0.047	0.0957	0.1606
ENSP00000257776	205	0.011892	0.012626	0.006011	0.031188	0.535214	0.00225	1e-06	1e-06	0.004496	0.070044	0.1892	0.0001	0.0001	0.1441	0.1309
ENSP00000257787	201	0.011229	2e-06	0.005276	0.01731	0.272766	1e-06	1e-06	1e-06	2e-06	0.0292	0.0001	0.37	0.0001	0.0001	0.1071
ENSP00000257818	158	0.023588	0.007915	0.024342	0.044523	0.500032	2e-06	1e-06	2e-06	4e-06	0.002686	0.0001	0.0001	0.0001	0.0001	0.0054
ENSP00000257821	679	4e-06	0.003182	0.005278	0.007529	0.224096	0	0	0.000701	0.001424	0.021058	0.0001	0.0001	0.1328	0.1892	0.094
ENSP00000257829	868	0.009305	0.008208	0.018122	0.036687	0.507481	0.001084	0.002713	0.000534	0.001632	0.017155	0.1165	0.3306	0.0295	0.0445	0.0338
ENSP00000257860	467	0.004181	7e-06	0.046308	0.062185	0.99827	0	0	0.000863	6e-06	0.019407	0.0001	0.0001	0.0186	0.0001	0.0194
ENSP00000257868	258	1e-06	1e-06	0.008807	0.002105	0.322465	1e-06	2e-06	1e-06	0	3.2e-05	0.9676	2.6213	0.0001	0.0001	0.0001
ENSP00000257894	866	0.003013	0.010357	0.017547	0.049659	0.967838	0.0062	0.00602	0.01209	0.012497	0.290231	2.0579	0.5812	0.689	0.2517	0.2999
ENSP00000257904	303	0.003585	4e-06	0.016117	0.028423	0.471684	0	0	0.001627	3e-06	0.026176	0.0001	0.0001	0.101	0.0001	0.0555
ENSP00000257915	497	0.004773	0.007294	0.017484	0.022723	0.651141	0	1e-06	0.000933	2e-06	0.039631	0.0001	0.0001	0.0534	0.0001	0.0609
ENSP00000257940	434	0.005527	0.002625	0.000835	0.030054	0.606806	0.001082	0	0.001082	3e-06	0.01196	0.1957	0.0001	1.2955	0.0001	0.0197
ENSP00000257951	589	0.022757	0.007461	0.074463	0.021105	0.71028	0.002195	0.002202	0.005793	0.00813	0.07687	0.0964	0.2951	0.0778	0.3852	0.1082
ENSP00000257974	509	0.036007	0.001093	0.009167	0.120158	0.94415	0.001642	0.002466	0.00743	0.005902	0.058713	0.0456	2.2555	0.8105	0.0491	0.0622
ENSP00000257979	263	0.003885	4e-06	0.024662	0.038033	0.372746	0	0	0.003933	0.009574	0.033944	0.0001	0.0001	0.1595	0.2517	0.0911
ENSP00000257981	1083	0.006652	0.005315	0.033999	0.03783	0.547587	0.000398	0.000798	0.000377	0.001627	0.017297	0.0598	0.1501	0.0111	0.043	0.0316
ENSP00000258034	337	0.007938	0.015492	0.013069	0.043988	0.631608	0.001338	0.004016	0.002647	0.008114	0.06782	0.1686	0.2593	0.2026	0.1845	0.1074
ENSP00000258042	390	0.000681	0.00996	0.040779	0.025057	0.653268	0.002279	0.005695	0.000977	0.012809	0.042387	3.3455	0.5718	0.024	0.5112	0.0649
ENSP00000258052	419	0.00949	0.0025	0.032659	0.034934	0.521832	0.003303	0.001085	0.004674	0.011802	0.130269	0.348	0.4339	0.1431	0.3378	0.2496
ENSP00000258080	319	0.003312	0.003676	0.034786	0.001513	0.318915	0	0.003001	3e-06	0.001499	0.027915	0.0001	0.8163	0.0001	0.9909	0.0875
ENSP00000258081	410	0.005298	0	0.025305	0.018259	0.264473	0.001183	2e-06	0.002598	0.002183	0.046695	0.2233	9.0379	0.1027	0.1196	0.1766
ENSP00000258083	188	3e-06	0.015069	0.03036	4e-06	0.462631	1e-06	2e-06	3e-06	0	0.012113	0.3593	0.0001	0.0001	0.113	0.0262
ENSP00000258091	543	0.008884	0.002348	0.027368	0.039271	0.519024	1e-06	0	0.000849	4e-06	0.020737	0.0001	0.0001	0.031	0.0001	0.04
ENSP00000258098	644	0.007105	0.015453	0.007245	0.086444	0.781465	1e-06	0.002802	0.002039	0.001851	0.065373	0.0001	0.1813	0.2814	0.0214	0.0837
ENSP00000258106	256	8e-06	0.008769	0.044717	8e-06	0.881344	0	1e-06	4e-06	0	0.014607	0.0001	0.0001	0.0001	0.0001	0.0166
ENSP00000258111	192	0.00764	2e-06	0.003789	0.019365	0.423779	1e-06	1e-06	0	2e-06	0.027181	0.0001	0.4543	0.0001	0.0001	0.0641
ENSP00000258168	354	0.008784	0.012222	0.065185	0.785171	0.683942	0.003871	0.002176	3.7e-05	0.361009	0.056046	0.4407	0.178	0.0006	0.4598	0.0819
ENSP00000258169	160	0.017398	0.007948	0.059779	0.002821	1.96987	0.002787	0.002801	0.002807	0	0.057783	0.1602	0.3524	0.047	0.0001	0.0293
ENSP00000258198	442	0.002862	0.011015	0.024385	0.038392	0.430358	0	0.002223	0.000976	0.012732	0.010496	0.0001	0.2018	0.04	0.3316	0.0244
ENSP00000258201	1164	0.003992	0.00805	0.028698	0.031426	0.628134	0.002797	0.000412	0.005113	0.010372	0.063403	0.7007	0.0512	0.1782	0.33	0.1009
ENSP00000258214	410	0.01777	0.034494	0.103988	0.080803	2.20466	0.000978	0.005099	0.002011	0.001975	0.033718	0.055	0.1478	0.0193	0.0244	0.0153
ENSP00000258243	1520	0.004717	0.008442	0.030126	0.040078	0.566085	0.004497	0.002174	0.009056	0.016649	0.18134	0.9534	0.2575	0.3006	0.4154	0.3203
ENSP00000258281	589	0.005792	0.007995	0.013691	0.016618	0.688458	1e-06	1e-06	1e-06	0.000797	0.033567	0.0001	0.0001	0.0001	0.048	0.0488
ENSP00000258301	250	0.005501	5e-06	0.025564	0.03545	0.504548	1e-06	0	0.001093	0.010581	0.068058	0.0001	0.0001	0.0427	0.2985	0.1349
ENSP00000258341	1606	0.00865	0.007722	0.038862	0.032727	0.570231	0.002003	0.001138	0.002104	0.001606	0.032522	0.2316	0.1474	0.0541	0.0491	0.057
ENSP00000258383	332	0.010768	0.003235	0.001911	0.068685	0.747229	0.002835	0.001418	0.007133	0.004301	0.076545	0.2633	0.4384	3.732	0.0626	0.1024
ENSP00000258385	409	0.004385	0.009883	0.046019	0.067472	1.12933	0.000917	0.005136	0.00214	0.004756	0.074952	0.2091	0.5197	0.0465	0.0705	0.0664
ENSP00000258400	479	0.012906	0.006975	0.0183	0.028916	0.485272	0.001073	0.000868	0.000769	0.009124	0.093187	0.0831	0.1245	0.042	0.3155	0.192
ENSP00000258403	487	0.004454	0.004782	0.048152	0.013416	0.677127	0.001984	0.004844	0.013022	0.01078	0.207285	0.4454	1.013	0.2704	0.8035	0.3061
ENSP00000258411	417	7e-06	0.017071	0.01438	0.098632	0.846417	0	2e-06	1e-06	1e-05	0.021602	0.0001	0.0001	0.0001	0.0001	0.0255
ENSP00000258412	309	0.029704	0.001513	0.014673	0.043163	0.623353	0.001421	0.001432	0.002857	4e-06	0.053802	0.0478	0.9463	0.1947	0.0001	0.0863
ENSP00000258415	529	0.013283	0.023294	0.04455	0.023468	0.692791	1e-06	0.002509	0.001856	0.009039	0.163133	0.0001	0.1077	0.0417	0.3852	0.2355
ENSP00000258455	390	0.014657	0.002238	0.075789	0.000802	0.60626	1e-06	0.002276	0.018384	0.026508	0.114209	0.0001	1.0169	0.2426	33.04	0.1884
ENSP00000258457	190	0.012599	0	0.030769	0.007785	0.627558	1e-06	2e-06	3e-06	1e-06	0.049708	0.0001	4.8754	0.0001	0.0001	0.0792
ENSP00000258484	736	0.001766	0.001948	0.00172	0.019064	0.215699	0.000598	0.000598	0	2e-06	0.015431	0.3385	0.3069	0.0001	0.0001	0.0715
ENSP00000258494	923	0.006684	0.00642	0.030103	0.031084	0.626518	0.001496	1e-06	0.003367	0.002924	0.034676	0.2238	0.0001	0.1119	0.0941	0.0553
ENSP00000258499	490	0.005366	0.000486	0.010787	0.037775	1.19795	0.003635	0.003405	0.010426	0.011354	0.215576	0.6776	7.0078	0.9666	0.3006	0.18
ENSP00000258526	1567	0.003929	0.006332	0.023146	0.018549	0.437125	0.0006	0.000278	0.001522	0.0029	0.046541	0.1527	0.0438	0.0658	0.1563	0.1065
ENSP00000258534	238	0.004905	0.005049	0.041495	0.010999	0.531926	0	1e-06	0.007888	1e-06	0.019727	0.0001	0.0001	0.1901	0.0001	0.0371
ENSP00000258538	572	0.00417	0.00428	0.008762	0.032791	0.726103	0.000796	0	3.8e-05	0.001552	0.050368	0.1909	0.0001	0.0044	0.0473	0.0694
ENSP00000258613	708	0.00673	0.005884	0.010216	0.066912	0.712445	1e-06	0.006307	0.009883	0.006012	0.10422	0.0001	1.0718	0.9674	0.0898	0.1463
ENSP00000258646	531	0.011136	0.006137	0.01129	0.032265	0.444945	1e-06	1e-06	1e-06	0.002671	0.020862	0.0001	0.0001	0.0001	0.0828	0.0469
ENSP00000258648	270	2e-06	0.004107	0.002214	0.049688	0.711817	1e-06	0	0	0.001755	0.033117	0.7204	0.0001	0.0001	0.0353	0.0465
ENSP00000258654	828	0.009078	0.011434	0.013367	0.019883	0.408421	0.000557	1e-06	0.001094	0.003372	0.018685	0.0614	0.0001	0.0818	0.1696	0.0457
ENSP00000258711	335	1.4e-05	0.086024	0.173282	0.058806	3.46285	0	0.00109	1.7e-05	0.002138	0.052051	0.0001	0.0127	0.0001	0.0364	0.015
ENSP00000258729	579	2e-06	0.0041	0.024131	0.011804	0.306357	1e-06	0	0.000799	1e-06	0.015585	0.3685	0.0001	0.0331	0.0001	0.0509
ENSP00000258761	419	0.003076	0.003086	0.012674	0.012453	0.432389	0	0	1e-06	1e-06	0.004322	0.0001	0.0001	0.0001	0.0001	0.01
ENSP00000258767	777	0.01245	0.003237	0.010994	0.036714	0.51542	0.002698	0.002565	0.001204	0.005278	0.015754	0.2167	0.7926	0.1095	0.1438	0.0306
ENSP00000258772	546	0.010469	0.004086	0.053139	0.025455	0.53837	1e-06	0.001745	0.00355	0.003448	0.049572	0.0001	0.4272	0.0668	0.1355	0.0921
ENSP00000258796	510	0.029234	0.008347	0.042639	0.245735	0.929481	0.001515	1e-06	0.002667	0.022961	0.018308	0.0518	0.0001	0.0625	0.0934	0.0197
ENSP00000258821	281	0.003898	4e-06	0.019145	0.051866	0.433242	0.001717	0	0.001476	0.003676	0.057439	0.4406	0.0001	0.0771	0.0709	0.1326
ENSP00000258840	2035	0.004337	0.00279	0.017301	0.015054	0.373414	0.000843	0.000429	0.000735	0.001634	0.02378	0.1943	0.1539	0.0425	0.1086	0.0637
ENSP00000258873	645	0.00388	0.011199	0.052185	0.116151	0.773357	0.00169	0.000904	0.004864	0.021925	0.070168	0.4355	0.0807	0.0932	0.1888	0.0907
ENSP00000258884	204	0.01379	0.045538	6e-06	0.070205	0.449462	1e-06	0.004223	0	7e-06	4.5e-05	0.0001	0.0927	0.0001	0.0001	0.0001
ENSP00000258888	1579	0.010043	0.019408	0.032655	0.036868	0.589368	0.002473	0.010669	0.010513	0.016135	0.165323	0.2462	0.5497	0.322	0.4377	0.2805
ENSP00000258955	397	0.002304	0.006648	0.017711	0.06586	0.728936	0.00462	0.002349	0.004292	0.007444	0.061576	2.0053	0.3533	0.2423	0.113	0.0845
ENSP00000258963	507	0.00465	0.00587	0.006918	0.037072	0.180726	0	1e-06	0.000963	4e-06	0.00583	0.0001	0.0001	0.1391	0.0001	0.0323
ENSP00000258991	1125	0.000876	0.011414	0.008166	0.017889	0.478885	0.000416	0.001269	0.005704	0.007105	0.046956	0.4743	0.1112	0.6985	0.3972	0.0981
ENSP00000259008	1138	0.004272	0.006063	0.023088	0.081056	0.615316	0.000648	0.000853	0.00376	0.052084	0.137863	0.1517	0.1407	0.1629	0.6426	0.2241
ENSP00000259030	241	0.015532	0.004989	0.041185	1.9e-05	1.56697	0.001908	0.001939	0.015048	0.018815	0.541894	0.1228	0.3887	0.3654	999	0.3458
ENSP00000259050	689	0.001932	0.003868	0.011034	0.018515	0.41506	0.000642	0	0.004099	0.001729	0.075208	0.3325	0.0001	0.3714	0.0934	0.1812
ENSP00000259056	930	0.004097	0.006672	0.013812	0.030339	0.482788	0.003439	0.002964	0.00686	0.011287	0.146247	0.8395	0.4442	0.4967	0.372	0.3029
ENSP00000259075	413	0.006567	0.003302	0.027146	0.017087	0.34343	0.003222	0	0.002271	0.008543	0.095333	0.4905	0.0001	0.0837	0.4999	0.2776
ENSP00000259154	814	0.001594	0.009467	0.020659	0.043814	0.861834	0	1e-06	0.001107	0.001083	0.031168	0.0001	0.0001	0.0536	0.0247	0.0362
ENSP00000259206	164	0.017531	0.009011	0.075897	0.062531	0.917079	0.002994	0.002341	0.009945	0.020268	0.151898	0.1708	0.2598	0.131	0.3241	0.1656
ENSP00000259211	158	0.007542	0.017324	0.047942	0.034757	0.781065	0.001045	0.001842	0.00019	0.054764	0.356117	0.1386	0.1063	0.004	1.5756	0.4559
ENSP00000259239	291	0.016364	0.013408	0.040355	0.05779	1.021	0.001507	0.006039	4e-06	0.001494	0.007777	0.0921	0.4504	0.0001	0.0259	0.0076
ENSP00000259253	1551	0.004028	0.002472	0.048775	0.02346	0.515822	0.000917	0.000539	0.004435	0.004758	0.041668	0.2278	0.2179	0.0909	0.2028	0.0808
ENSP00000259335	1324	0.005223	0.005787	0.030927	0.054465	0.398285	0.00135	1e-06	0.002178	0.038128	0.015654	0.2584	0.0001	0.0704	0.7001	0.0393
ENSP00000259339	336	0.009133	0.002484	0.006151	0.051401	0.73664	1e-06	0.001354	0.002578	0.004211	0.057863	0.0001	0.5452	0.4191	0.0819	0.0786
ENSP00000259351	555	5e-06	0.004903	0.018584	0.031408	0.364959	0	0.006482	2e-06	3e-06	0.015082	0.0001	1.322	0.0001	0.0001	0.0413
ENSP00000259392	143	0.006921	0.009109	0.029413	0.03049	0.476381	1e-06	1e-06	0.007165	0.002906	0.15777	0.0001	0.0001	0.2436	0.0953	0.3312
ENSP00000259410	615	0.003875	0.002137	0.03592	0.078471	0.674411	0.001957	0.000259	0.00453	0.017233	0.103227	0.505	0.1212	0.1261	0.2196	0.1531
ENSP00000259455	786	0.003356	0.015464	0.061569	0.020558	0.796329	0	0.000537	0.000536	2e-06	0.007489	0.0001	0.0347	0.0087	0.0001	0.0094
ENSP00000259457	277	0.005502	0.007383	0.010426	0.06945	0.40917	0.001686	1e-06	0.003379	7e-06	0.01563	0.3065	0.0001	0.3241	0.0001	0.0382
ENSP00000259467	301	0.00465	1e-06	0.006484	0.047126	0.558401	0.005829	2e-06	1e-06	0.002903	0.033981	1.2535	1.9295	0.0001	0.0616	0.0609
ENSP00000259477	103	5e-06	5e-06	0.050055	5e-06	0.277098	0	0	5e-06	0	0.009153	0.0001	0.0001	0.0001	0.0001	0.033
ENSP00000259486	914	0.007462	0.00587	0.00969	0.066919	0.57145	0.001943	0.000978	0.001478	0.00096	0.026541	0.2604	0.1666	0.1525	0.0143	0.0464
ENSP00000259512	251	0.004265	2e-06	4e-06	0.035271	0.303662	0	1e-06	0	0.00196	0.011768	0.0001	0.4677	0.0001	0.0556	0.0388
ENSP00000259605	464	0.002571	0.002511	0.009507	0.003369	0.24358	0	0.001002	1e-06	0	0.013819	0.0001	0.3988	0.0001	0.0001	0.0567
ENSP00000259608	176	0.013977	0.007114	0.030212	0.04369	0.418099	1e-06	1e-06	0.0111	0.010041	0.117589	0.0001	0.0001	0.3674	0.2298	0.2812
ENSP00000259632	164	0.008823	0.005722	0.00644	0.151558	0.509221	1e-06	1e-06	0.004539	0.086699	0.027554	0.0001	0.0001	0.7048	0.5721	0.0541
ENSP00000259667	163	4e-06	0.00562	0.028441	6e-06	0.52297	0	1e-06	0.017352	0.005524	0.07246	0.0001	0.0001	0.6101	999	0.1386
ENSP00000259698	1008	0.006119	0.003739	0.031333	0.030661	0.697669	0.002274	0	0.002634	0.009862	0.046917	0.3716	0.0001	0.0841	0.3216	0.0672
ENSP00000259708	600	0.002233	0.006172	0.035582	0.043893	0.628176	0	1e-06	0.002246	0.007208	0.026385	0.0001	0.0001	0.0631	0.1642	0.042
ENSP00000259727	302	0.022882	0.014318	0.038309	0.083797	0.797781	0.001471	1e-06	0.003097	0.025206	0.016207	0.0643	0.0001	0.0808	0.3008	0.0203
ENSP00000259746	771	0.012355	0.007104	0.025573	0.036884	0.439799	1e-06	0.00211	0.000524	0.003156	0.005353	0.0001	0.297	0.0205	0.0856	0.0122
ENSP00000259750	575	0.007683	0.113951	0.035593	0.093186	0.789951	1e-06	0.008881	4e-06	0.001439	0.011881	0.0001	0.0779	0.0001	0.0154	0.015
ENSP00000259782	334	0.006668	0.015206	0.020125	0.096544	0.492075	1e-06	0.001303	0.004014	0.01531	0.091183	0.0001	0.0857	0.1994	0.1586	0.1853
ENSP00000259870	298	0.009265	0.010313	0.014528	0.05908	0.867636	0.00364	0.008761	0.010637	0.033384	0.578965	0.3929	0.8495	0.7322	0.5651	0.6673
ENSP00000259883	412	0.003305	0.006912	0.014998	0.050059	0.712899	0.001066	0.003197	0.01361	0.013307	0.236783	0.3226	0.4625	0.9074	0.2658	0.3321
ENSP00000259895	462	0.005702	0.005604	0.024429	0.016254	0.416249	1e-06	1e-06	2e-06	2e-06	0.004879	0.0001	0.0001	0.0001	0.0001	0.0117
ENSP00000259938	112	0.015836	1e-06	0.056914	0.193539	0.797721	2e-06	1e-06	0.005768	0.064804	0.144658	0.0001	1.0215	0.1014	0.3348	0.1813
ENSP00000259939	301	0.007438	0.00694	0.01793	0.008089	0.73693	1e-06	1e-06	0.002101	0.00616	0.068542	0.0001	0.0001	0.1172	0.7615	0.093
ENSP00000259963	388	0.006203	0.003187	0.020479	0.035905	0.426423	1e-06	0.002393	0.004613	0.012306	0.113845	0.0001	0.7509	0.2253	0.3427	0.267
ENSP00000260056	203	2e-06	2e-06	0.004187	0.032482	0.312109	1e-06	1e-06	0	3e-06	3.1e-05	0.4373	0.4568	0.0001	0.0001	0.0001
ENSP00000260102	260	5e-06	0.010543	0.013828	0.057025	0.550995	0	1e-06	0.005173	0.003385	0.031729	0.0001	0.0001	0.3741	0.0594	0.0576
ENSP00000260113	258	0.011446	0.00506	0.014224	0.031486	0.633727	1e-06	1e-06	1e-06	0.001689	0.037079	0.0001	0.0001	0.0001	0.0536	0.0585
ENSP00000260118	317	0.003837	0.008972	0.027224	0.079016	0.510631	0.001405	1e-06	0.002808	0.017299	0.214021	0.3662	0.0001	0.1032	0.2189	0.4191
ENSP00000260126	842	0.002662	0.007132	0.030244	0.031363	0.452791	0.001105	0.001665	0.004056	0.004934	0.054836	0.415	0.2334	0.1341	0.1573	0.1211
ENSP00000260129	841	0.011504	0.003117	0.016925	0.041748	0.599529	0.003639	0.004285	0.00888	0.015017	0.138028	0.3163	1.3747	0.5247	0.3597	0.2302
ENSP00000260147	4584	0.012316	0.008484	0.051548	0.072825	0.830575	0.003576	0.002915	0.006343	0.009217	0.053375	0.2903	0.3436	0.1231	0.1266	0.0643
ENSP00000260187	605	0.003099	0.009045	0.041084	0.022487	0.444589	0.002634	0.000716	0.00719	0.005394	0.04327	0.8502	0.0792	0.175	0.2399	0.0973
ENSP00000260191	436	0.002855	0.01064	0.002656	0.057359	0.589938	0.002181	0.003255	0.007313	0.017002	0.146651	0.7639	0.306	2.7537	0.2964	0.2486
ENSP00000260197	468	0.001878	0.011913	0.066347	0.055201	0.678636	0.001927	1e-06	7e-06	0.020494	0.04643	1.0261	0.0001	0.0001	0.3713	0.0684
ENSP00000260227	264	0.00208	0.02578	0.047489	0.023969	0.78222	0.001727	0.005322	0.004056	0.006562	0.220957	0.8305	0.2064	0.0854	0.2738	0.2825
ENSP00000260228	482	0.005139	0.005216	0.013067	0.011338	0.392683	0.001805	0.001982	0.003458	0.012115	0.054699	0.3512	0.38	0.2646	1.0685	0.1393
ENSP00000260229	510	0.007696	0.005044	0.031157	0.011135	0.502095	0.002657	0.003538	0.004904	0.010364	0.132549	0.3452	0.7014	0.1574	0.9307	0.264
ENSP00000260247	237	4e-06	4e-06	0.017964	0.01018	0.312062	1e-06	1e-06	2e-06	1e-06	0.014461	0.191	0.1313	0.0001	0.0001	0.0463
ENSP00000260257	622	0.002487	0.00293	0.015149	0.03402	0.397215	0.002345	0.002277	0.011788	0.013232	0.175378	0.9426	0.777	0.7781	0.3889	0.4415
ENSP00000260270	184	5e-06	0.013006	0.050041	0.00487	0.83423	0	0.002559	0.010532	0.010243	0.13626	0.0001	0.1967	0.2105	2.1033	0.1633
ENSP00000260283	959	0.001438	0.001098	0.017433	0.017776	0.503789	0.002447	0.000913	0.001619	0.003255	0.087838	1.7015	0.8311	0.0929	0.1831	0.1744
ENSP00000260356	1170	0.005904	0.003309	0.038875	0.047273	0.586564	0.00074	0.000399	0.001138	0.001539	0.023316	0.1253	0.1207	0.0293	0.0326	0.0398
ENSP00000260372	234	4e-06	4e-06	0.010549	0.030186	0.295296	0	0	0.0051	0.009178	0.199822	0.0001	0.0001	0.4834	0.304	0.6767
ENSP00000260386	396	7e-06	0.004529	0.068361	0.048951	0.856325	0	0	0.000915	0.003176	0.030759	0.0001	0.0001	0.0134	0.0649	0.0359
ENSP00000260402	1175	0.005284	0.008412	0.034141	0.062136	0.74072	0.001052	0.000373	0.005346	0.008818	0.063745	0.199	0.0444	0.1566	0.1419	0.0861
ENSP00000260403	643	0.005522	0.001896	0.007425	0.026608	0.375353	0.000722	0	0.004491	0.005682	0.092707	0.1307	0.0001	0.6049	0.2135	0.247
ENSP00000260408	748	0.003903	0.001894	0.010836	0.026917	0.411838	0	0	1e-06	0.002885	0.017998	0.0001	0.0001	0.0001	0.1072	0.0437
ENSP00000260502	817	0.008441	0.006459	0.049391	0.02873	0.659905	0.002178	0.002187	0.005864	0.007878	0.066741	0.258	0.3386	0.1187	0.2742	0.1011
ENSP00000260505	774	0.004467	0.00853	0.009415	0.096446	0.631404	0	1e-06	0.001806	0.021765	0.06257	0.0001	0.0001	0.1918	0.2257	0.0991
ENSP00000260526	1256	0.002171	0.006349	0.01246	0.037961	0.548062	0.001707	0.001459	0.003944	0.011286	0.090455	0.7861	0.2299	0.3165	0.2973	0.165
ENSP00000260570	1744	0.002601	0.005776	0.012597	0.037908	0.481082	0.000753	0.002561	0.002195	0.001687	0.017938	0.2896	0.4434	0.1743	0.0445	0.0373
ENSP00000260585	250	0.014333	0	0.033854	0.030984	0.292427	1e-06	2e-06	0.000741	0.014958	0.020517	0.0001	4.7569	0.0219	0.4828	0.0702
ENSP00000260600	1143	0.008788	0.011863	0.059167	0.116112	0.607556	0.000715	0.000349	0.002344	0.011288	0.022064	0.0814	0.0295	0.0396	0.0972	0.0363
ENSP00000260645	536	0.007621	0.006247	0.022148	0.024475	0.635445	1e-06	0.003426	0.012751	0.012203	0.108366	0.0001	0.5483	0.5757	0.4986	0.1705
ENSP00000260662	297	0.003561	0.003735	0.02049	0.040918	0.691028	0.001778	0.001482	0.010959	0.03655	0.204446	0.4993	0.3968	0.5349	0.8933	0.2959
ENSP00000260665	1383	0.008686	0.003511	0.01901	0.050381	0.577389	1e-06	0.002329	0.026567	0.034605	0.13415	0.0001	0.6634	1.3975	0.6869	0.2323
ENSP00000260702	742	0.003372	0.0071	0.031343	0.094643	0.63847	0.000572	0.000569	0.004863	0.017415	0.06512	0.1698	0.0802	0.1552	0.184	0.102
ENSP00000260731	834	0.000977	0.002128	0.001824	0.043749	0.562343	0.000534	0.000534	0.00427	0.012782	0.083444	0.5468	0.251	2.3411	0.2922	0.1484
ENSP00000260746	104	5e-06	0.013231	0.010635	0.058244	0.595818	0	1e-06	0.004261	0.004277	0.004303	0.0001	0.0001	0.4006	0.0734	0.0072
ENSP00000260803	543	0.007257	0.015644	0.031645	0.026567	0.727528	0.000813	0.001627	0.002468	0.001602	0.074168	0.1121	0.104	0.078	0.0603	0.1019
ENSP00000260810	1510	0.006295	0.004576	0.013011	0.037077	0.660262	0.001451	0.000869	0.002794	0.004497	0.128781	0.2304	0.1899	0.2147	0.1213	0.195
ENSP00000260818	2243	0.004745	0.001679	0.023781	0.026815	0.491653	0.000595	0.000397	0.000395	0.000994	0.014587	0.1254	0.2362	0.0166	0.0371	0.0297
ENSP00000260843	358	0.010877	0.007333	0.003563	0.061908	0.703318	0.002519	1e-06	0.002565	0.00121	0.050357	0.2316	0.0001	0.72	0.0195	0.0716
ENSP00000260950	375	0.004002	6e-06	0.006911	0.021635	0.379945	0.001137	0	1e-06	2e-06	0.01689	0.284	0.0001	0.0001	0.0001	0.0445
ENSP00000260952	627	0.004641	0.006949	0.012528	0.028178	0.646891	0.000689	0.001381	0.008033	0.006651	0.13	0.1484	0.1988	0.6412	0.236	0.201
ENSP00000260956	378	0.004104	0.004653	0.030322	0.001375	0.559849	0	0	3e-06	0.001095	0.09153	0.0001	0.0001	0.0001	0.7965	0.1635
ENSP00000260983	1179	0.007206	0.005927	0.01617	0.032171	0.450935	0.000709	0.002456	0.001591	0.002524	0.027816	0.0984	0.4143	0.0984	0.0785	0.0617
ENSP00000260985	414	0.009626	0.016973	0.017789	0.01278	0.447758	0.001069	0.00107	0.001072	0.002143	0.026123	0.111	0.063	0.0602	0.1677	0.0583
ENSP00000261007	457	0.016418	0.005763	0.00255	0.043954	0.608553	0.000947	0.006742	0.007519	0.003096	0.02169	0.0577	1.1699	2.9484	0.0704	0.0356
ENSP00000261023	1007	0.00624	0.006463	0.025793	0.027982	0.527193	0.000448	0.000447	0.000365	0.003726	0.039366	0.0718	0.0692	0.0142	0.1331	0.0747
ENSP00000261024	567	0.004141	0.002077	0.014421	0.01998	0.433607	0	0	0.001694	0.001597	0.046296	0.0001	0.0001	0.1175	0.0799	0.1068
ENSP00000261170	1071	0.003323	0.005946	0.012794	0.050501	0.751072	0.001671	0.001329	0.003043	0.006138	0.106162	0.503	0.2236	0.2378	0.1215	0.1413
ENSP00000261180	847	0.00755	0.006176	0.013439	0.031382	0.389996	0.001068	1e-06	0.001869	0.006596	0.017858	0.1414	0.0001	0.139	0.2102	0.0458
ENSP00000261191	668	0.004481	6e-06	0.043104	0.049201	0.545937	0	0	0.000927	0.011246	0.018846	0.0001	0.0001	0.0215	0.2286	0.0345
ENSP00000261195	703	0.005356	0.003643	0.043133	0.009164	0.615634	0.001289	0	0.004188	0.005642	0.026433	0.2406	0.0001	0.0971	0.6157	0.0429
ENSP00000261200	1546	0.024726	0.004258	0.030211	0.031381	0.748562	0.010332	0.000512	0.000604	0.000967	0.016045	0.4179	0.1201	0.02	0.0308	0.0214
ENSP00000261208	657	0.008674	0.003588	0.032358	0.064354	0.507501	0.002592	0.001018	0.003193	0.010422	0.027612	0.2989	0.2837	0.0987	0.1619	0.0544
ENSP00000261226	372	0.016085	0.002618	0.003966	0.050964	0.830016	2e-06	0	0.002402	5e-06	0.029103	0.0001	0.0001	0.6056	0.0001	0.0351
ENSP00000261245	309	0.004294	0.004329	0.034959	0.005146	0.816895	0	0	3e-06	1e-06	0.02235	0.0001	0.0001	0.0001	0.0001	0.0274
ENSP00000261249	501	0.008418	0.005269	0.030763	0.032477	0.515614	0.003521	1e-06	0.011756	0.011553	0.122811	0.4182	0.0001	0.3821	0.3557	0.2382
ENSP00000261254	252	0.006315	6e-06	0.000905	0.286761	0.602353	1e-06	0	0.002617	0.07431	0.036427	0.0001	0.0001	2.8935	0.2591	0.0605
ENSP00000261263	222	0.005144	1e-06	4e-06	0.020826	0.395873	1e-06	1e-06	0	0.002123	0.010878	0.0001	1.596	0.0001	0.1019	0.0275
ENSP00000261292	500	0.006684	0.013948	0.041383	0.041653	0.742447	0.00086	1e-06	0.006976	0.003521	0.104298	0.1287	0.0001	0.1686	0.0845	0.1405
ENSP00000261296	350	0.007335	0.003692	0.016642	0.029286	0.624466	0.002561	0.001281	0.002564	3e-06	0.041684	0.3491	0.3469	0.1541	0.0001	0.0668
ENSP00000261304	661	0.009331	0.005545	0.017122	0.037298	0.535205	0.000692	1e-06	0.005921	0.008785	0.09985	0.0741	0.0001	0.3458	0.2355	0.1866
ENSP00000261308	646	0.002294	0.0069	0.02508	0.017674	0.48928	0.00133	0.000663	0.000665	0.000668	0.01225	0.58	0.0961	0.0265	0.0378	0.025
ENSP00000261312	2124	0.003307	0.004193	0.018235	0.023781	0.433785	0.000202	0	0.003853	0.000105	0.005114	0.0612	0.0001	0.2113	0.0044	0.0118
ENSP00000261326	827	0.004565	0.007348	0.048049	0.044605	0.564593	0.001148	0.002195	0.011498	0.009943	0.134087	0.2516	0.2987	0.2393	0.2229	0.2375
ENSP00000261349	1594	0.002749	0.007308	0.021292	0.025237	0.429845	0.000838	0.000279	0.000278	0.000561	0.008259	0.3049	0.0382	0.013	0.0222	0.0192
ENSP00000261367	909	0.005062	0.013603	0.037102	0.015965	0.519765	1e-06	0.007748	0.003602	0.003548	0.066866	0.0001	0.5696	0.0971	0.2222	0.1286
ENSP00000261374	367	0.021802	0.017067	0.029648	0.068148	0.596073	2e-06	0.001147	3e-06	0.002289	0.017841	0.0001	0.0672	0.0001	0.0336	0.0299
ENSP00000261381	943	0.003377	0.010385	0.008394	0.10208	0.712891	0.000224	0.000458	0.001344	0.004315	0.036673	0.0665	0.0441	0.1601	0.0423	0.0514
ENSP00000261383	2805	0.00803	0.011572	0.035224	0.069288	0.694601	0.001269	0.001564	0.003014	0.017138	0.051601	0.158	0.1352	0.0856	0.2474	0.0743
ENSP00000261386	331	0.007423	0	0.03512	0.023094	0.464765	0.001395	2e-06	0.001372	0.001402	0.066993	0.188	3.5391	0.0391	0.0607	0.1441
ENSP00000261396	1146	0.007865	0.002047	0.015207	0.038699	0.854304	0.001621	0.001675	0.002951	0.011997	0.090757	0.2061	0.8185	0.1941	0.31	0.1062
ENSP00000261402	657	0.002067	0.012773	0.024781	0.047053	0.576618	0	0.001344	0.00193	0.003428	0.04463	0.0001	0.1052	0.0779	0.0729	0.0774
ENSP00000261405	2699	0.011633	0.009334	0.03621	0.068318	0.672683	0.00163	0.002936	0.004943	0.012259	0.083674	0.1401	0.3146	0.1365	0.1794	0.1244
ENSP00000261407	487	0.004865	3e-06	0.015859	0.016484	0.341567	0.000954	1e-06	0.004829	0.00479	0.066377	0.196	0.2968	0.3045	0.2906	0.1943
ENSP00000261427	200	5e-06	3e-06	0.018137	0.002408	0.189252	0	1e-06	2e-06	0	1.9e-05	0.0001	0.2649	0.0001	0.0001	0.0001
ENSP00000261435	1667	0.005709	0.003075	0.011827	0.048923	0.70692	0.001057	0.000789	0.007016	0.009933	0.172844	0.1851	0.2566	0.5933	0.203	0.2445
ENSP00000261438	344	5e-06	0.003423	0.045603	0.011703	0.729473	0	0	5e-06	1e-06	0.022058	0.0001	0.0001	0.0001	0.0001	0.0302
ENSP00000261439	1160	0.001967	0.003497	0.025174	0.051737	0.748024	0.001957	0.000784	0.002711	0.004469	0.04526	0.9952	0.2243	0.1077	0.0864	0.0605
ENSP00000261441	747	0.005139	0.005091	0.017958	0.015065	0.191621	1e-06	1e-06	0.001216	0.001208	0.018691	0.0001	0.0001	0.0677	0.0802	0.0975
ENSP00000261464	557	0.008587	0.001937	0.019017	0.011234	0.730999	0.005045	0	0.002367	0.003505	0.157878	0.5876	0.0001	0.1245	0.312	0.216
ENSP00000261475	453	0.003337	0.025037	6e-06	0.043496	0.595915	0	3e-06	0	0.003727	0.008562	0.0001	0.0001	0.0001	0.0857	0.0144
ENSP00000261483	1143	0.009045	0.002119	0.009604	0.122935	0.681009	0.00038	0.00038	0.003292	0.063446	0.110013	0.042	0.1791	0.3428	0.5161	0.1615
ENSP00000261486	686	0.014783	0.003573	0.038088	0.023324	0.581304	0.001988	0	0.004631	0.004701	0.027725	0.1345	0.0001	0.1216	0.2016	0.0477
ENSP00000261488	643	0.002035	0.00209	0.030016	0.078076	0.546088	0	0	3e-06	0.01335	0.011149	0.0001	0.0001	0.0001	0.171	0.0204
ENSP00000261503	978	0.004226	0.00886	0.020503	0.02508	0.701517	0.002505	0.000993	0.006079	0.004168	0.082688	0.5929	0.1121	0.2965	0.1662	0.1179
ENSP00000261507	293	0.005096	0.010486	0.005157	0.026933	1.27467	1e-06	1e-06	0.001385	0.004386	0.059982	0.0001	0.0001	0.2686	0.1629	0.0471
ENSP00000261514	784	0.00704	0	0.004246	0.102289	0.34663	1e-06	2e-06	0	0.039321	0.007942	0.0001	5.4485	0.0001	0.3844	0.0229
ENSP00000261517	3746	0.006576	0.005228	0.015452	0.032117	0.628903	0.001902	0.002075	0.003544	0.005097	0.068611	0.2892	0.3969	0.2294	0.1587	0.1091
ENSP00000261520	915	0.015792	0.004297	0.018812	0.022839	0.573145	0.001681	0.002187	0.002422	0.00669	0.13187	0.1064	0.5089	0.1287	0.2929	0.2301
ENSP00000261523	466	0.003216	0.003113	0.039088	4e-06	0.508619	0	0	0.002713	0.003831	0.014057	0.0001	0.0001	0.0694	999	0.0276
ENSP00000261530	385	5e-06	0.003468	0.041806	0.140682	0.520939	0	0	0.007106	0.052975	0.043826	0.0001	0.0001	0.17	0.3766	0.0841
ENSP00000261534	750	0.005859	0.011046	0.026907	0.029937	0.360902	0.000628	1e-06	0.004536	0.006247	0.046652	0.1071	0.0001	0.1686	0.2087	0.1293
ENSP00000261537	1005	0.006474	0.009156	0.015968	0.024367	0.454129	1e-06	0.002676	2e-06	0.000446	0.003157	0.0001	0.2923	0.0001	0.0183	0.007
ENSP00000261574	1068	0.002818	0.006749	0.014807	0.047865	0.549683	0	0.000422	1e-06	0.000843	0.008212	0.0001	0.0625	0.0001	0.0176	0.0149
ENSP00000261584	1100	0.002984	0.006231	0.026122	0.084174	0.489654	0.002869	0.001652	0.015081	0.043246	0.228953	0.9616	0.2651	0.5773	0.5138	0.4676
ENSP00000261588	1604	0.010618	0.007793	0.022001	0.056311	0.790471	0.002758	0.002565	0.008771	0.011231	0.170284	0.2597	0.3291	0.3986	0.1995	0.2154
ENSP00000261590	1115	0.009324	0.007107	0.033503	0.038209	0.827548	0.002705	0.0017	0.004527	0.011072	0.135381	0.2901	0.2392	0.1351	0.2898	0.1636
ENSP00000261592	637	0.008336	0.006099	0.004401	0.021035	0.392529	1e-06	1e-06	0	0.000704	0.028086	0.0001	0.0001	0.0001	0.0335	0.0716
ENSP00000261596	893	0.014161	0.009702	0.018673	0.047744	0.539085	0.001538	0.000511	0.002231	0.002408	0.047976	0.1086	0.0527	0.1195	0.0504	0.089
ENSP00000261597	642	5e-06	0.005724	0.008396	0.033345	0.635153	0	0.001428	0.00287	0.000713	0.089625	0.0001	0.2495	0.3419	0.0214	0.1411
ENSP00000261600	652	0.010397	0.002641	0.019537	1e-06	0.463315	0.001346	0	0.000672	1e-06	0.016496	0.1294	0.0001	0.0344	1.1422	0.0356
ENSP00000261601	492	0.011657	6e-06	0.026687	6e-06	0.450191	1e-06	0	3e-06	0	0.014356	0.0001	0.0001	0.0001	0.0001	0.0319
ENSP00000261609	4350	0.009452	0.008667	0.035512	0.06583	0.576065	0.000441	0.000638	0.001346	0.008694	0.020526	0.0467	0.0736	0.0379	0.1321	0.0356
ENSP00000261615	242	0.016328	0.060966	0.134137	7e-06	1.30305	0.001886	0.013753	0.010685	0.006653	0.177005	0.1155	0.2256	0.0797	999	0.1358
ENSP00000261637	2739	0.004946	0.007901	0.023639	0.035959	0.553851	0.001092	0.003993	0.003908	0.004647	0.075379	0.2207	0.5053	0.1653	0.1292	0.1361
ENSP00000261643	442	0.011155	0.005227	0.025635	0.02233	0.687359	1e-06	1e-06	0.009811	0.014933	0.097677	0.0001	0.0001	0.3827	0.6688	0.1421
ENSP00000261667	506	0.010303	0.00307	0.011273	0.029205	0.285639	1e-06	0	0.001736	0.018969	0.001781	0.0001	0.0001	0.154	0.6495	0.0062
ENSP00000261681	674	6e-06	0.002081	0.023567	0.069417	0.413303	0	0	0.000551	0.013197	0.013966	0.0001	0.0001	0.0234	0.1901	0.0338
ENSP00000261700	244	0.005271	0.005537	0.031744	0.019374	0.30317	1e-06	1e-06	3e-06	2e-06	0.014984	0.0001	0.0001	0.0001	0.0001	0.0494
ENSP00000261708	521	0.004691	0.004765	0.007598	0.037444	0.533575	0.0009	0.003426	0.004765	0.006965	0.075494	0.1919	0.7189	0.6271	0.186	0.1415
ENSP00000261712	324	0.003275	0.005757	0.01501	0.016168	0.170946	0	1e-06	2e-06	2e-06	0.001571	0.0001	0.0001	0.0001	0.0001	0.0092
ENSP00000261713	204	0.004937	4e-06	0.034338	0.012638	0.734599	0	0	3e-06	1e-06	0.010012	0.0001	0.0001	0.0001	0.0001	0.0136
ENSP00000261714	432	1e-06	0.006509	0.043842	0.067007	0.306085	1e-06	0.001021	0.0049	0.020366	0.027965	1.192	0.1568	0.1118	0.3039	0.0914
ENSP00000261716	980	0.003866	0.002642	0.026733	0.019707	0.306648	0	0	0.000456	0.002317	0.002322	0.0001	0.0001	0.017	0.1176	0.0076
ENSP00000261721	424	0.003255	0.010992	0.031185	0.04586	0.319119	0	1e-06	3e-06	0.001096	0.005555	0.0001	0.0001	0.0001	0.0239	0.0174
ENSP00000261726	1108	0.002736	0.013906	0.028594	0.243043	1.08505	0.001142	0.00114	0.00338	0.077118	0.080222	0.4176	0.082	0.1182	0.3173	0.0739
ENSP00000261731	402	0.019755	0.021954	0.119906	0.088411	0.98414	2e-06	2e-06	0.000953	9e-06	0.004009	0.0001	0.0001	0.0079	0.0001	0.0041
ENSP00000261739	571	0.004454	0.002132	0.033809	0.0323	0.711595	0	0	0.00234	0.006184	0.043825	0.0001	0.0001	0.0692	0.1915	0.0616
ENSP00000261740	685	0.024864	0.006125	0.091893	0.048406	1.20068	0.000591	0.001182	9e-06	0.001185	0.015818	0.0238	0.1929	0.0001	0.0245	0.0132
ENSP00000261745	957	0.001932	0.002106	0.006742	0.034341	0.606138	0.001413	0.000943	0.002068	0.017697	0.031693	0.7317	0.4476	0.3067	0.5153	0.0523
ENSP00000261749	208	0.019829	0.005654	0.020073	2e-06	0.189804	0.002169	1e-06	0.002227	0.002109	0.024506	0.1094	0.0001	0.111	999	0.1291
ENSP00000261751	366	0.026111	0.012199	0.025146	0.115798	1.19873	0.003354	0.005478	0.005681	0.009096	0.065467	0.1285	0.449	0.2259	0.0786	0.0546
ENSP00000261755	419	0.006427	0.008945	0.054326	0.037613	0.783143	0.001054	0.002154	0.007129	0.010394	0.050319	0.164	0.2408	0.1312	0.2764	0.0643
ENSP00000261772	942	0.014668	0.007497	0.029036	0.086731	0.590438	1e-06	0.001466	0.002908	0.014549	0.019017	0.0001	0.1956	0.1001	0.1677	0.0322
ENSP00000261776	781	0.016172	0.004133	0.015042	0.046755	0.632833	0.000542	0.00054	0.000542	0.001076	0.025094	0.0335	0.1307	0.0361	0.023	0.0397
ENSP00000261796	180	7e-06	0.021401	0.136184	0.059608	1.97445	0	0.002271	0.009904	0.001525	0.042341	0.0001	0.1061	0.0727	0.0256	0.0214
ENSP00000261797	882	0.009139	0.018544	0.03584	0.052108	0.629666	0.000473	0.000474	0.000473	5e-06	0.008927	0.0518	0.0256	0.0132	0.0001	0.0142
ENSP00000261800	4349	0.007482	0.007132	0.030868	0.026687	0.60381	0.001778	0.001322	0.003882	0.007436	0.097663	0.2377	0.1853	0.1257	0.2786	0.1617
ENSP00000261835	455	0.009846	0.013049	0.008684	0.050284	0.640016	1e-06	1e-06	1e-06	0.004724	0.025668	0.0001	0.0001	0.0001	0.094	0.0401
ENSP00000261837	327	0.015677	0.003703	0.03327	0.10459	0.593117	2e-06	0	3e-06	0.028972	0.00277	0.0001	0.0001	0.0001	0.277	0.0047
ENSP00000261839	1407	0.005912	0.008014	0.013277	0.051416	0.677231	0.00065	0.001643	0.005153	0.019276	0.06138	0.1099	0.205	0.3881	0.3749	0.0906
ENSP00000261866	2319	0.005192	0.00361	0.025322	0.035981	0.509717	0.001877	0.001184	0.00605	0.019822	0.13678	0.3616	0.3279	0.2389	0.5509	0.2683
ENSP00000261883	1184	0.005541	0.006957	0.025796	0.049188	0.59903	0.001795	0.000463	0.006508	0.005243	0.042124	0.3239	0.0665	0.2523	0.1066	0.0703
ENSP00000261884	581	0.005716	0.003889	0.010917	0.014684	0.318869	1e-06	0.000821	0.002315	0.002621	0.061317	0.0001	0.2112	0.212	0.1785	0.1923
ENSP00000261888	322	0.012308	1e-06	0.023463	0.027502	0.519772	1e-06	2e-06	0.00132	0.004366	0.049262	0.0001	2.631	0.0563	0.1587	0.0948
ENSP00000261890	216	0.013777	3e-06	0.009433	0.055125	0.186143	1e-06	1e-06	1e-06	6e-06	1.9e-05	0.0001	0.2902	0.0001	0.0001	0.0001
ENSP00000261892	832	0.007142	0.004234	0.013668	0.041412	0.552779	0.001974	0.003152	0.012336	0.019608	0.204296	0.2764	0.7445	0.9025	0.4735	0.3696
ENSP00000261900	723	0.001296	0.005821	0.022231	0.036014	0.518589	0.001244	1e-06	0.000595	0.004392	0.048523	0.9604	0.0001	0.0268	0.122	0.0936
ENSP00000261918	661	0.004695	0.011533	0.043553	0.064032	0.53444	0.000617	0.005338	0.003904	0.003618	0.04721	0.1315	0.4629	0.0896	0.0565	0.0883
ENSP00000261921	574	0.021947	0.024791	0.000603	0.118742	0.889503	0.000682	0.004192	0.004629	0.003069	0.032254	0.0311	0.1691	7.675	0.0258	0.0363
ENSP00000261937	1339	0.030235	0.031826	0.038294	0.143219	0.924006	0.00337	0.001739	0.004667	0.025171	0.054867	0.1115	0.0546	0.1219	0.1758	0.0594
ENSP00000261942	445	0.002593	0.008356	0.024397	0.015046	0.440369	0.001037	1e-06	2e-06	2e-06	0.011528	0.4001	0.0001	0.0001	0.0001	0.0262
ENSP00000261965	668	0.007508	5e-06	0.032982	0.019229	0.724552	0.000684	0	0.002059	0.001366	0.026498	0.091	0.0001	0.0624	0.071	0.0366
ENSP00000261978	1512	0.009058	0.010774	0.033212	0.065904	0.644351	0.001272	0.004222	0.003433	0.014007	0.108571	0.1405	0.3918	0.1034	0.2125	0.1685
ENSP00000261980	361	0.007311	0.011186	0.055105	0.033974	0.4888	1e-06	0.001145	0.002263	0.004701	0.012087	0.0001	0.1024	0.0411	0.1384	0.0247
ENSP00000261991	764	0.012583	0.007157	0.056652	0.019082	0.498183	1e-06	1e-06	0.000582	0.000573	0.01254	0.0001	0.0001	0.0103	0.03	0.0252
ENSP00000262013	1206	0.002208	0.007972	0.030672	0.013867	0.454734	0.000349	0.000384	3e-06	0.000748	0.017322	0.158	0.0482	0.0001	0.0539	0.0381
ENSP00000262018	376	0.013866	0.003211	0.04096	0.032916	0.678759	0.006462	0.006757	4e-06	0.012618	0.050122	0.4661	2.104	0.0001	0.3833	0.0738
ENSP00000262027	900	0.004102	0.00106	0.024813	0.032067	0.449029	0.001576	0.00051	0.005664	0.002203	0.051159	0.3842	0.4807	0.2283	0.0687	0.1139
ENSP00000262031	379	0.006086	0.003162	0.025214	3e-06	0.449457	0.00124	0	0.001226	0.002515	0.047785	0.2037	0.0001	0.0486	999	0.1063
ENSP00000262039	887	0.008119	0.006361	0.036277	0.015542	0.763164	1e-06	1e-06	0.000975	0.000982	0.008564	0.0001	0.0001	0.0269	0.0632	0.0112
ENSP00000262041	302	0.016013	0.004058	0.042115	0.007102	0.575697	0.001536	0	4e-06	1e-06	0.007715	0.0959	0.0001	0.0001	0.0001	0.0134
ENSP00000262042	1459	0.004961	0.005735	0.010339	0.078286	0.615013	0.000861	0.000682	0.003211	0.021566	0.039375	0.1736	0.1189	0.3105	0.2755	0.064
ENSP00000262053	269	0.004422	0.004485	0.003985	0.018652	0.597093	0	0	0.001694	2e-06	0.04209	0.0001	0.0001	0.4251	0.0001	0.0705
ENSP00000262065	238	2e-06	2e-06	0.007569	0.029987	0.544401	1e-06	1e-06	1e-06	3e-06	0.064243	0.4606	0.4354	0.0001	0.0001	0.118
ENSP00000262067	196	4e-06	1e-06	0.026326	0.018633	0.473161	0	2e-06	0.004897	0.012893	0.028144	0.0001	3.024	0.186	0.6919	0.0595
ENSP00000262085	659	0.013504	0.004758	0.066635	0.051171	0.844601	0.000622	0	0.00242	0.004475	0.039957	0.0461	0.0001	0.0363	0.0874	0.0473
ENSP00000262095	376	0.009424	0.027163	0.080535	1e-06	0.706656	1e-06	0.005532	8e-06	1e-06	0.003288	0.0001	0.2037	0.0001	2.3903	0.0047
ENSP00000262096	324	6e-06	0.009563	0.029084	4e-06	0.430253	0	1e-06	0.005312	0.003943	0.013692	0.0001	0.0001	0.1826	999	0.0318
ENSP00000262102	1054	0.016096	0.014048	0.013177	0.082352	0.650579	0.004	0.007052	0.010095	0.029477	0.180391	0.2485	0.502	0.7661	0.3579	0.2773
ENSP00000262105	862	0.002976	0.0056	0.022705	0.044968	0.54226	0.000532	0.000531	0.001143	0.003133	0.023936	0.1788	0.0949	0.0504	0.0697	0.0441
ENSP00000262109	324	0.009812	0.007959	0.021857	0.093407	0.888337	0.007222	0.018037	0.021539	0.018527	0.29996	0.736	2.2662	0.9855	0.1984	0.3377
ENSP00000262113	1463	0.023454	0.025233	0.085154	0.041244	1.17271	0.000914	0.001497	0.006807	0.005896	0.047743	0.0389	0.0593	0.0799	0.1429	0.0407
ENSP00000262126	2031	0.002586	0.005598	0.014853	0.034973	0.759275	0.001505	0.001954	0.003789	0.003137	0.092926	0.5822	0.3491	0.2551	0.0897	0.1224
ENSP00000262127	638	0.007948	0.015093	0.013848	0.052107	0.534065	0.00067	0.000669	1e-06	0.002031	0.009953	0.0843	0.0443	0.0001	0.039	0.0186
ENSP00000262134	544	0.008137	0.004806	0.036233	0.010928	0.548624	0.001766	0.004272	0.001489	0.009816	0.058952	0.2171	0.8889	0.0411	0.8982	0.1075
ENSP00000262138	252	7e-06	0.006737	0.008129	0.084538	0.624635	0	1e-06	1e-06	0.006597	0.010115	0.0001	0.0001	0.0001	0.078	0.0162
ENSP00000262144	955	0.013784	0.004997	0.02254	0.069728	0.571159	0.000475	0.000474	0.000447	0.002877	0.017982	0.0345	0.0948	0.0198	0.0413	0.0315
ENSP00000262150	731	0.005546	0.009527	0.02824	0.034211	0.80292	0.001728	0.00375	0.005692	0.007985	0.145605	0.3116	0.3936	0.2016	0.2334	0.1813
ENSP00000262158	426	0.005744	0.001354	0.00028	0.090373	0.196344	1e-06	0.000996	0.000889	0.029971	0.007212	0.0001	0.7353	3.1815	0.3316	0.0367
ENSP00000262186	1136	0.020095	0.01001	0.061402	0.103827	0.854154	0.000335	0.000706	0.002432	0.007601	0.014208	0.0167	0.0705	0.0396	0.0732	0.0166
ENSP00000262187	184	0.007513	0.014622	0.018529	0.027609	0.362305	1e-06	0.002443	2e-06	3e-06	0.004882	0.0001	0.1671	0.0001	0.0001	0.0135
ENSP00000262188	483	0.009922	0.015398	0.013207	0.037688	0.381421	1e-06	2e-06	1e-06	4e-06	0.000897	0.0001	0.0001	0.0001	0.0001	0.0024
ENSP00000262193	240	0.014787	5e-06	0.038781	0.022443	0.763841	1e-06	0	0.007943	0.003813	0.028402	0.0001	0.0001	0.2048	0.1699	0.0372
ENSP00000262198	1124	0.004962	0.004107	0.041478	0.045173	0.781798	0.000416	0.000429	0.003988	0.003703	0.111121	0.0838	0.1045	0.0962	0.082	0.1421
ENSP00000262209	1116	0.010008	0.005531	0.02631	0.028383	0.664727	0.000779	0.000813	0.006878	0.005332	0.11767	0.0779	0.1471	0.2614	0.1879	0.177
ENSP00000262215	1846	0.004248	0.001824	0.019556	0.01712	0.373967	0.000237	0.000237	0.001425	0.000708	0.01073	0.0557	0.1297	0.0729	0.0413	0.0287
ENSP00000262219	314	0.004515	0.007993	0.064185	0.043867	0.800042	0.002903	0.001426	0.003045	0.007131	0.189908	0.6429	0.1784	0.0474	0.1626	0.2374
ENSP00000262241	351	0.004231	0.010987	0.033092	0.081312	0.613676	0.001266	1e-06	3e-06	0.012991	0.016877	0.2992	0.0001	0.0001	0.1598	0.0275
ENSP00000262244	207	3e-06	0.006779	0.032733	0.072733	0.682293	1e-06	1e-06	3e-06	7e-06	0.006392	0.252	0.0001	0.0001	0.0001	0.0094
ENSP00000262265	260	0.005854	0.010456	0.01282	0.057328	1.01993	0.001669	1e-06	0.003381	0.003331	0.093875	0.2851	0.0001	0.2637	0.0581	0.092
ENSP00000262269	1743	0.008466	0.015809	0.033882	0.075992	1.51555	0.000239	2e-06	0.001427	0.005849	0.031325	0.0283	0.0001	0.0421	0.077	0.0207
ENSP00000262288	452	0.008386	0.005056	0.027981	0.034532	0.632274	0.001005	0.00516	0.009262	0.009384	0.094668	0.1198	1.0206	0.331	0.2717	0.1497
ENSP00000262290	709	0.001991	0.005993	0.023198	0.045487	0.726365	0.000606	0.000627	0.006197	0.003738	0.115655	0.3041	0.1047	0.2671	0.0822	0.1592
ENSP00000262291	406	0	0.005878	0.011435	0.018982	0.328439	2e-06	1e-06	0.003451	0.001123	0.025836	7.0856	0.0001	0.3018	0.0591	0.0787
ENSP00000262293	360	0.009755	0.00742	0.033985	0.047779	0.430098	0.00388	0.001257	0.008294	0.00985	0.156649	0.3978	0.1694	0.2441	0.2062	0.3642
ENSP00000262301	492	0.025195	0.040329	0.021891	0.414588	1.77192	0.002524	0.004676	0.002576	0.055492	0.09907	0.1002	0.1159	0.1177	0.1338	0.0559
ENSP00000262302	271	0.007281	0.038425	0.139636	0.154292	1.83285	1e-06	0.002913	0.009262	0.009746	0.078013	0.0001	0.0758	0.0663	0.0632	0.0426
ENSP00000262316	238	0.013426	0.008041	0.061134	0.053121	0.81757	1e-06	1e-06	0.001759	5e-06	0.005317	0.0001	0.0001	0.0288	0.0001	0.0065
ENSP00000262318	731	0.035303	0.012887	0.003593	0.190736	1.10712	0.002773	1e-06	0.000394	0.011281	0.010334	0.0786	0.0001	0.1096	0.0591	0.0093
ENSP00000262319	621	0.014029	0.01696	0.058207	0.042029	0.951669	0.005071	0.002546	0.012669	0.012226	0.152167	0.3614	0.1501	0.2176	0.2909	0.1599
ENSP00000262320	803	0.014278	0.020516	0.036337	0.123945	0.925952	1e-06	0.002675	0.004612	0.027705	0.060636	0.0001	0.1304	0.1269	0.2235	0.0655
ENSP00000262340	507	0.007729	0.008005	5e-06	0.047267	0.432498	1e-06	1e-06	0	0.005045	0.029102	0.0001	0.0001	0.0001	0.1067	0.0673
ENSP00000262345	855	0.008301	0.009902	0.028416	0.008689	0.493147	0.002904	0.000376	0.011872	0.016957	0.219033	0.3498	0.0379	0.4178	1.9517	0.4442
ENSP00000262352	523	0.006613	0.004827	0.011085	0.038847	0.591941	0.000883	0.003586	0.004273	0.002263	0.053703	0.1335	0.7429	0.3855	0.0583	0.0907
ENSP00000262366	447	0.018582	0.008337	0.021612	0.11539	0.549982	2e-06	1e-06	0.001036	0.065546	0.033421	0.0001	0.0001	0.0479	0.568	0.0608
ENSP00000262367	2400	0.002522	0.004359	0.021789	0.022662	0.448397	0.000181	0.000218	0.001398	0.001431	0.020091	0.0716	0.0499	0.0641	0.0631	0.0448
ENSP00000262370	525	0.004884	0.018802	0.091555	0.125659	0.763348	0.001351	0.001837	0.003549	0.044936	0.055539	0.2766	0.0977	0.0388	0.3576	0.0728
ENSP00000262376	1129	0.003038	0.004562	0.026763	0.023268	0.456003	0	0.001295	0.002646	0.008632	0.071697	0.0001	0.2838	0.0989	0.371	0.1572
ENSP00000262383	1111	0.014907	0.011603	0.091226	0.106528	0.815526	0.000357	1e-06	9e-06	0.003592	0.006936	0.0239	0.0001	0.0001	0.0337	0.0085
ENSP00000262384	893	0.002787	0.001436	0.025831	0.01791	0.53211	0.000966	0.001063	0.003298	0.004415	0.101976	0.3468	0.7401	0.1277	0.2465	0.1916
ENSP00000262394	421	0.006878	0.003457	0.010139	0.014298	0.393917	0.001028	0.00206	0.001031	0.001032	0.032243	0.1495	0.5959	0.1017	0.0722	0.0819
ENSP00000262395	423	0.003024	0.00406	0.011338	0.048555	0.676166	0	0	0.00308	0.000998	0.014624	0.0001	0.0001	0.2717	0.0206	0.0216
ENSP00000262406	384	0.011056	0.019219	0.022944	0.066546	0.742193	0.001126	2e-06	0.002217	0.00348	0.058367	0.1018	0.0001	0.0966	0.0523	0.0786
ENSP00000262407	1032	0.002644	0.010373	0.03695	0.041231	0.612396	0.001802	0.00077	0.002016	0.007161	0.107676	0.6814	0.0742	0.0546	0.1737	0.1758
ENSP00000262415	1194	0.002129	0.00107	0.02051	0.064463	0.56454	0	0	0.000825	0.009824	0.006072	0.0001	0.0001	0.0402	0.1524	0.0108
ENSP00000262419	1099	0.002987	0.004118	0.021264	0.013138	0.246825	0.000847	0.000888	0.001364	0.002147	0.039169	0.2836	0.2156	0.0641	0.1634	0.1587
ENSP00000262424	493	0.017044	0.012914	0.084422	0.046743	1.40396	2e-06	0.000848	0.004589	0.006456	0.123545	0.0001	0.0657	0.0544	0.1381	0.088
ENSP00000262426	377	0.041585	0.018553	0.056404	0.156579	1.13928	0.001	2e-06	6e-06	1.6e-05	0.03153	0.0241	0.0001	0.0001	0.0001	0.0277
ENSP00000262430	489	0.007814	0.008324	0.007938	0.106477	1.16336	0.004351	1e-06	0.006144	0.008113	0.048419	0.5569	0.0001	0.774	0.0762	0.0416
ENSP00000262435	732	0.00371	0.003806	0.037237	0.017508	0.384248	0	0	0.000601	0.0006	0.003041	0.0001	0.0001	0.0161	0.0343	0.0079
ENSP00000262441	509	0.004744	0.002128	0.035961	0.02409	0.397714	0.000915	0	0.003889	0.010992	0.10716	0.1928	0.0001	0.1081	0.4563	0.2694
ENSP00000262442	798	0.003474	0.003055	0.005291	0.06117	0.634589	0.001138	0.001711	0.003943	0.011611	0.032657	0.3274	0.5599	0.7452	0.1898	0.0515
ENSP00000262450	1373	0.006437	0.01768	0.08371	0.080362	1.00809	0.000288	0.000865	0.002024	0.001158	0.01865	0.0447	0.0489	0.0242	0.0144	0.0185
ENSP00000262455	406	6e-06	0.003944	0.016775	0.049458	0.492177	0	0	0.000776	0.03905	0.030466	0.0001	0.0001	0.0463	0.7896	0.0619
ENSP00000262457	1054	0.005666	0.002203	0.01409	0.042032	0.613583	0.001275	0.001807	0.003763	0.005164	0.111019	0.225	0.8202	0.2671	0.1229	0.1809
ENSP00000262460	196	0.00682	5e-06	0.057075	0.023107	0.532508	1e-06	0	0.004659	0.002245	0.028852	0.0001	0.0001	0.0816	0.0972	0.0542
ENSP00000262461	1189	0.004959	0.007296	0.022189	0.031532	0.375916	0.000387	0.001554	0.0027	0.001228	0.024328	0.0781	0.213	0.1217	0.0389	0.0647
ENSP00000262477	851	0.007683	0.003424	0.028136	0.080108	0.41426	0.001638	0	0.001956	0.032818	0.015898	0.2132	0.0001	0.0695	0.4097	0.0384
ENSP00000262487	415	0.006739	0.010921	0.012326	0.050265	0.489075	1e-06	1e-06	0.00519	0.003149	0.024083	0.0001	0.0001	0.421	0.0626	0.0492
ENSP00000262493	354	0.005397	8e-06	8e-06	0.444967	0.398009	1e-06	0	0	0.02893	0.008134	0.0001	0.0001	0.0001	0.065	0.0204
ENSP00000262498	193	3e-06	0.007052	0.107324	1e-06	0.518533	1e-06	1e-06	1.1e-05	1e-06	0.002301	0.3275	0.0001	0.0001	1.6416	0.0044
ENSP00000262507	312	0.021275	0.004599	0.035719	0.027013	0.420755	0.003281	0.00681	0.008788	0.020077	0.028846	0.1542	1.4806	0.246	0.7432	0.0686
ENSP00000262519	284	0.015476	0.02744	0.082305	0.115158	1.74419	2e-06	3e-06	8e-06	1.2e-05	0.005945	0.0001	0.0001	0.0001	0.0001	0.0034
ENSP00000262545	619	0.009903	0.001505	0.040931	0.047471	0.552973	0.000703	0	0.000702	5e-06	0.012299	0.071	0.0001	0.0172	0.0001	0.0222
ENSP00000262547	585	0.004928	0.007218	0.015505	0.116933	0.423092	0.002508	0.00308	0.003107	0.043205	0.130816	0.509	0.4267	0.2004	0.3695	0.3092
ENSP00000262593	306	0.013218	0.004268	0.016974	0.028134	0.569319	1e-06	0	0.000851	0.00228	0.007119	0.0001	0.0001	0.0502	0.081	0.0125
ENSP00000262608	1408	0.002333	0.004059	0.019787	0.069382	0.540611	0.000358	0.001664	0.007411	0.011432	0.097934	0.1536	0.4101	0.3745	0.1648	0.1812
ENSP00000262623	762	0.005727	0.005243	0.056076	0.059786	0.764685	1e-06	0.005355	6e-06	0.000554	0.008111	0.0001	1.0215	0.0001	0.0093	0.0106
ENSP00000262624	389	0.011796	0.031887	0.019101	0.11114	1.06891	1e-06	0.005241	0.001039	0.002063	0.019095	0.0001	0.1644	0.0544	0.0186	0.0179
ENSP00000262630	463	0.007485	0.005398	0.019199	0.023853	0.584599	0.001959	0.004026	0.005025	0.015391	0.19635	0.2617	0.7458	0.2618	0.6452	0.3359
ENSP00000262633	474	0.002064	4e-06	0.030033	0.024335	0.394288	0	0	3e-06	0.001071	0.008676	0.0001	0.0001	0.0001	0.044	0.022
ENSP00000262637	140	0	0	0.09674	1e-06	1.42644	2e-06	2e-06	0.008887	1e-06	0.106212	5.7502	6.7833	0.0919	1.7777	0.0745
ENSP00000262640	115	0.007654	0.01472	0.025603	0.048939	0.307499	1e-06	1e-06	0.000639	0.003405	0.015656	0.0001	0.0001	0.0249	0.0696	0.0509
ENSP00000262644	356	0.014248	0.007006	0.032263	0.007911	0.348382	1e-06	1e-06	0.002575	0.002548	0.036239	0.0001	0.0001	0.0798	0.3221	0.104
ENSP00000262646	198	3e-06	5e-06	0.00567	0.015906	0.44188	1e-06	0	1e-06	0.002203	0.006875	0.2587	0.0001	0.0001	0.1385	0.0156
ENSP00000262650	855	0.003354	0.001697	0.006055	0.028597	0.402787	0	0	0.001489	0.006135	0.018291	0.0001	0.0001	0.2459	0.2145	0.0454
ENSP00000262710	1332	0.001448	0.004417	0.014881	0.01563	0.393527	0.001102	0.001056	0.004304	0.002555	0.071896	0.761	0.239	0.2892	0.1635	0.1827
ENSP00000262715	2572	0.004722	0.004812	0.01491	0.041933	0.531964	0.003278	0.003238	0.007159	0.018396	0.147559	0.694	0.6728	0.4801	0.4387	0.2774
ENSP00000262719	1322	0.006477	0.001404	0.034957	0.026048	0.496657	0.0003	0.001117	0.001625	0.003799	0.041625	0.0463	0.7954	0.0465	0.1458	0.0838
ENSP00000262726	1329	0.007817	0.002516	0.031111	0.043353	1.51818	0.002422	0.003817	0.011367	0.022406	0.197111	0.3098	1.5169	0.3654	0.5168	0.1298
ENSP00000262738	1263	0.025701	0.025184	0.080045	0.118392	1.36189	0.001158	0.004422	0.003618	0.003175	0.077772	0.0451	0.1756	0.0452	0.0268	0.0571
ENSP00000262764	553	0.00717	0.00919	0.013156	0.090397	0.654083	0.000777	0.000777	0.001452	0.004809	0.022742	0.1084	0.0845	0.1104	0.0532	0.0348
ENSP00000262765	661	0.007032	0.002213	0.040834	0.051716	1.09682	0.001344	0.005129	0.008478	0.011698	0.145591	0.1911	2.3179	0.2076	0.2262	0.1327
ENSP00000262776	576	0.01302	0.009324	0.013067	0.110823	1.48086	0.002709	0.002218	0.007939	0.010803	0.19557	0.2081	0.2379	0.6075	0.0975	0.1321
ENSP00000262809	329	0.002943	0.023761	0.138732	1e-05	1.73086	0	0.002787	0.007134	0.009835	0.137834	0.0001	0.1173	0.0514	999	0.0796
ENSP00000262811	1237	0.007045	0.008819	0.043404	0.101015	1.41109	0.001028	1e-06	0.000157	0.014766	0.052144	0.146	0.0001	0.0036	0.1462	0.037
ENSP00000262812	308	0.026931	0.029772	0.200393	3e-06	3.45681	3e-06	3e-06	0.001225	0.00276	0.046912	0.0001	0.0001	0.0061	999	0.0136
ENSP00000262815	218	0.015497	6e-06	0.048463	0.058669	0.630538	2e-06	0	5e-06	6e-06	6.3e-05	0.0001	0.0001	0.0001	0.0001	0.0001
ENSP00000262817	334	0.014936	0.013908	0.066197	0.022658	1.52118	0.002479	0.002568	0.005739	0.000691	0.147462	0.166	0.1847	0.0867	0.0305	0.0969
ENSP00000262839	919	0.001323	5e-06	0.023373	0.013409	0.398185	0	0	0.001501	1e-06	0.013729	0.0001	0.0016	0.0642	0.0001	0.0345
ENSP00000262843	601	6e-06	0.009733	0.021383	0.018246	0.257083	0	1e-06	0.00072	2e-06	0.002886	0.0001	0.0001	0.0337	0.0001	0.0112
ENSP00000262850	374	2e-06	2e-06	0.019236	0.009486	0.38404	1e-06	1e-06	0.001146	0.001149	0.009237	0.4539	0.507	0.0596	0.1212	0.0241
ENSP00000262865	429	0.013107	0.01741	0.013918	0.043569	1.1385	0.003923	0.01137	0.017738	0.027692	0.338731	0.2993	0.6531	1.2745	0.6356	0.2975
ENSP00000262866	253	0.004987	0.004986	0.028684	0.061148	0.497297	0.003584	0.001799	0.005484	0.019021	0.104086	0.7186	0.3607	0.1912	0.3111	0.2093
ENSP00000262873	1472	0.00894	0.004852	0.093888	0.050009	0.984832	1e-06	0.00056	0.002535	0.00142	0.015396	0.0001	0.1154	0.027	0.0284	0.0156
ENSP00000262878	538	0.007397	0.007451	0.035219	0.016177	0.797231	0.001648	0.002507	0.008466	0.021419	0.175857	0.2228	0.3365	0.2404	1.3241	0.2206
ENSP00000262879	1490	0.00174	0.00438	0.017053	0.016835	0.298806	0.000299	0.000603	0.002058	0.000956	0.010355	0.172	0.1376	0.1207	0.0568	0.0347
ENSP00000262891	735	0.023716	6e-06	0.017811	0.232462	0.505732	0.000574	0	0.000289	0.062386	0.009593	0.0242	0.0001	0.0163	0.2684	0.019
ENSP00000262901	765	0.001644	0.001636	0.034537	0.021925	0.554763	0	0.001782	0.001148	0.003007	0.015883	0.0001	1.0888	0.0332	0.1372	0.0286
ENSP00000262903	909	0.002781	0.003851	0.03684	0.058366	0.422184	0	0.000469	4e-06	0.023764	0.013515	0.0001	0.1219	0.0001	0.4071	0.032
ENSP00000262916	630	0.005245	0.007483	0.019071	0.255798	0.583053	0.000623	1e-06	0.001595	0.058984	0.00959	0.1187	0.0001	0.0836	0.2306	0.0164
ENSP00000262919	1367	0.010332	0.00711	0.023446	0.035367	0.344472	0.000603	0.000733	0.001647	0.008013	0.03164	0.0584	0.1031	0.0703	0.2266	0.0918
ENSP00000262942	351	0.015395	5e-06	0.010142	0.045777	0.482062	2e-06	0	1e-06	0.006427	0.005044	0.0001	0.0001	0.0001	0.1404	0.0105
ENSP00000262948	300	0.024231	0.016366	0.001878	0.402036	1.29242	2e-06	2e-06	0.002563	0.081701	0.023598	0.0001	0.0001	1.3649	0.2032	0.0183
ENSP00000262953	634	0.015202	0.016827	0.056082	0.275441	1.05564	0.000662	2e-06	0.004965	0.061262	0.034439	0.0436	0.0001	0.0885	0.2224	0.0326
ENSP00000262961	789	0.012611	0.02287	0.020864	0.160211	2.57596	0.001522	0.008025	0.015515	0.038558	0.299587	0.1207	0.3509	0.7436	0.2407	0.1163
ENSP00000262968	367	0.0229	0.032503	0.100473	0.023927	1.86495	0.003448	0.003631	0.004394	0.014035	0.109495	0.1506	0.1117	0.0437	0.5866	0.0587
ENSP00000262971	324	0.016583	0.015216	0.222853	4e-06	2.31709	2e-06	2e-06	2.2e-05	0.001231	0.023824	0.0001	0.0001	0.0001	338.277	0.0103
ENSP00000262982	971	0.00127	0.002643	0.023026	0.013136	0.55353	0	0	2e-06	1e-06	0.004746	0.0001	0.0001	0.0001	0.0001	0.0086
ENSP00000262990	315	0.010483	6e-06	0.01929	0.034663	0.694836	1e-06	0	0.000147	0.003845	0.017907	0.0001	0.0001	0.0076	0.1109	0.0258
ENSP00000262995	694	0.001657	0.005045	0.024089	0.008562	0.790463	0.000674	0.001346	0.001645	0.001734	0.050106	0.407	0.2669	0.0683	0.2025	0.0634
ENSP00000263025	326	0.016468	0.004237	0.051854	0.013132	0.809127	0.001271	0	0.001272	1e-06	0.009228	0.0772	0.0001	0.0245	0.0001	0.0114
ENSP00000263026	724	0.004169	0.009903	0.069374	0.023214	0.800763	0.001787	0.002997	0.004856	0.004194	0.043308	0.4286	0.3026	0.07	0.1807	0.0541
ENSP00000263035	260	0.004701	0.008618	0.059237	0.034421	0.692272	0.004078	0.00142	0.007292	0.008723	0.067426	0.8676	0.1648	0.1231	0.2534	0.0974
ENSP00000263038	338	0.015977	0.003784	0.063884	0.048626	0.650719	0.00428	0.001009	0.01345	0.008451	0.133172	0.2679	0.2665	0.2105	0.1738	0.2047
ENSP00000263043	629	0.003952	0.001948	0.007413	0.075508	0.60727	0	0.003647	0.00292	0.034498	0.064568	0.0001	1.872	0.3939	0.4569	0.1063
ENSP00000263046	459	0.003137	3e-06	0.031171	0.017277	0.37983	0	1e-06	3e-06	2e-06	3.8e-05	0.0001	0.2392	0.0001	0.0001	0.0001
ENSP00000263056	292	0.010298	0.00493	0.034169	0.034703	0.632833	1e-06	0	3e-06	0.001474	0.037687	0.0001	0.0001	0.0001	0.0425	0.0596
ENSP00000263062	621	2e-06	0.003898	0.002738	0.013064	0.459809	1e-06	0	0	0.000736	0.041511	0.6825	0.0001	0.0001	0.0563	0.0903
ENSP00000263080	312	0.013853	0.004273	0.028308	0.085523	0.529515	1e-06	0	0.005616	0.008528	0.061202	0.0001	0.0001	0.1984	0.0997	0.1156
ENSP00000263083	403	0.006423	0.012352	0.015567	0.092537	0.618264	1e-06	0.00225	0.006708	0.017702	0.074829	0.0001	0.1822	0.4309	0.1913	0.121
ENSP00000263087	537	0.004883	0.020978	0.040032	0.040755	0.616273	0.001626	0.005767	0.010183	0.014049	0.179064	0.3331	0.2749	0.2544	0.3447	0.2906
ENSP00000263088	886	0.012705	0.007831	0.057985	0.094792	0.482574	0.002671	0.000302	0.004383	0.037017	0.043993	0.2102	0.0385	0.0756	0.3905	0.0912
ENSP00000263092	516	0.00768	0.009869	0.05296	0.152193	0.493011	1e-06	0.000873	0.00479	0.034943	0.047949	0.0001	0.0885	0.0904	0.2296	0.0973
ENSP00000263093	611	0.009572	0.004644	0.026229	0.106786	0.908402	0.000736	0.002962	0.005234	0.029728	0.178056	0.0769	0.6378	0.1995	0.2784	0.196
ENSP00000263102	458	0.002537	1e-06	0.007604	0.048354	0.716054	0	2e-06	0.001198	0.007427	0.011022	0.0001	2.0641	0.1576	0.1536	0.0154
ENSP00000263125	706	0.006196	0.008786	0.031392	0.067164	0.764795	1e-06	0.00121	0.002453	0.000578	0.0239	0.0001	0.1377	0.0781	0.0086	0.0313
ENSP00000263150	494	0.002102	0.002471	0.01304	0.0468	0.576977	0.00096	0	0.00192	5e-06	0.012752	0.4564	0.0001	0.1472	0.0001	0.0221
ENSP00000263160	582	0.00326	0.003113	0.031669	0.025588	0.548121	0	0	0.001563	0.000803	0.010428	0.0001	0.0001	0.0494	0.0314	0.019
ENSP00000263168	271	0.005096	0.028463	0.011955	0.005107	0.558295	1e-06	0.004808	1e-06	0.00159	0.196297	0.0001	0.1689	0.0001	0.3113	0.3516
ENSP00000263174	550	0.004634	0.003923	0.021869	0.038334	0.628549	0.001681	0.000842	0.003075	0.007154	0.121103	0.3629	0.2146	0.1406	0.1866	0.1927
ENSP00000263177	321	0.003595	0.003714	0.02556	0.006888	0.406007	0	0	3e-06	0.002017	0.020803	0.0001	0.0001	0.0001	0.2929	0.0512
ENSP00000263181	885	0.003405	0.001598	0.030306	0.021901	0.610517	0.001551	0.001369	0.00446	0.007917	0.135766	0.4557	0.8569	0.1472	0.3615	0.2224
ENSP00000263187	930	0.003105	0.007932	0.015731	0.034894	0.822642	0.001846	0.000447	0.001785	0.008312	0.078832	0.5944	0.0563	0.1135	0.2382	0.0958
ENSP00000263205	722	0.003163	0.003673	0.026779	0.041044	0.628652	0	0.001417	0.002107	0.000725	0.042266	0.0001	0.3857	0.0787	0.0177	0.0672
ENSP00000263207	927	0.006082	0.018164	0.04531	0.060774	0.893362	0.001478	0.005261	0.004485	0.005306	0.041909	0.2429	0.2896	0.099	0.0873	0.0469
ENSP00000263208	1015	0.004673	0.00232	0.015386	0.032992	0.413187	0.000456	0	0.001861	0.000427	0.017558	0.0977	0.0001	0.121	0.0129	0.0425
ENSP00000263209	773	0.007793	0.001584	0.014161	0.024642	0.387263	1e-06	0	1e-06	0.001189	0.024127	0.0001	0.0001	0.0001	0.0483	0.0623
ENSP00000263212	450	0.00531	0.005276	0.041851	0.060779	0.574973	0.002045	0.002043	0.007596	0.009578	0.112168	0.385	0.3873	0.1815	0.1576	0.1951
ENSP00000263253	2403	0.004573	0.007917	0.012976	0.027727	0.36697	0.000399	0.000199	0.0023	0.001109	0.028307	0.0873	0.0252	0.1772	0.04	0.0771
ENSP00000263256	168	0.007126	1e-06	0.027245	0.025468	0.248996	1e-06	2e-06	3e-06	3e-06	0.014196	0.0001	1.8816	0.0001	0.0001	0.057
ENSP00000263257	180	0.009663	0.009766	7e-06	0.080181	0.704869	1e-06	1e-06	0	8e-06	7e-05	0.0001	0.0001	0.0001	0.0001	0.0001
ENSP00000263265	464	0.003969	0.008314	0.033979	0.152173	0.711373	0.004028	0.001005	0.004144	0.066219	0.088019	1.0149	0.1209	0.122	0.4352	0.1237
ENSP00000263266	393	0.018526	0.006011	0.002468	0.144652	1.31208	0.002216	1e-06	0.009676	0.018914	0.154303	0.1196	0.0001	3.9204	0.1308	0.1176
ENSP00000263270	142	5e-06	0.019105	0.060383	5e-06	0.875592	0	2e-06	6e-06	0	8.8e-05	0.0001	0.0001	0.0001	0.0001	0.0001
ENSP00000263274	906	0.019405	0.017761	0.04384	0.04485	0.802146	0.001928	0.002982	0.001804	0.003618	0.094256	0.0994	0.1679	0.0412	0.0807	0.1175
ENSP00000263277	474	0.027961	0.005844	1e-06	0.478281	1.64261	3e-06	0.000808	1e-06	0.056017	0.016525	0.0001	0.1382	1.5266	0.1171	0.0101
ENSP00000263284	181	0.009514	0.009683	7e-06	0.060381	0.840002	1e-06	0.002264	0	0.002282	0.042171	0.0001	0.2338	0.0001	0.0378	0.0502
ENSP00000263314	397	0.007801	0.00828	0.045608	0.059824	0.609722	0.001058	1e-06	0.002123	0.001047	0.025694	0.1356	0.0001	0.0466	0.0175	0.0421
ENSP00000263321	529	0.006694	0.003046	0.037759	0.020064	0.612443	1e-06	0.001712	0.00351	0.013867	0.070913	0.0001	0.562	0.093	0.6912	0.1158
ENSP00000263339	266	0.004667	0	0.043001	0.030746	0.545499	0	2e-06	0.022072	0.024225	0.248366	0.0001	4.4539	0.5133	0.7879	0.4553
ENSP00000263341	266	0.00467	0.005883	0.009403	0.111838	0.598664	0.001646	0.001675	0.016258	0.027808	0.186751	0.3524	0.2848	1.7291	0.2486	0.3119
ENSP00000263354	295	0.014203	0.002121	0.052675	0.025357	0.723221	1e-06	0	5e-06	3e-06	0.00803	0.0001	0.0001	0.0001	0.0001	0.0111
ENSP00000263368	187	0.005975	0.009596	0.021031	0.125248	0.813017	0.004653	1e-06	2e-06	0.022932	0.128012	0.7786	0.0001	0.0001	0.1831	0.1575
ENSP00000263370	568	0.003981	0.010173	0.041094	0.083561	0.48198	0.003143	0.00076	0.003756	0.044045	0.147693	0.7895	0.0747	0.0914	0.5271	0.3064
ENSP00000263372	308	0.008982	5e-06	0.048028	0.486503	0.846829	0.002807	0	0.000617	0.095466	0.081381	0.3125	0.0001	0.0128	0.1962	0.0961
ENSP00000263377	1013	0.001005	0.008588	0.037286	0.023436	0.535504	0	0.001764	4e-06	0.005094	0.024713	0.0001	0.2054	0.0001	0.2174	0.0461
ENSP00000263379	461	0.007158	0.005118	0.020925	0.046917	0.85362	0.004088	0.00307	0.006803	0.019564	0.293105	0.5711	0.5998	0.3251	0.417	0.3434
ENSP00000263383	632	0.007411	0.016083	0.050804	0.071128	0.651055	0.00145	0.000718	0.003558	0.004475	0.071661	0.1956	0.0446	0.07	0.0629	0.1101
ENSP00000263388	2193	0.011533	0.011312	0.025834	0.068158	0.965362	0.000208	0.000414	0.00016	0.010222	0.051148	0.018	0.0366	0.0062	0.15	0.053
ENSP00000263408	541	0.002652	0.006165	0.015227	0.045201	0.852237	0.001508	0.003946	0.018533	0.01878	0.256243	0.5685	0.64	1.2171	0.4155	0.3007
ENSP00000263413	931	0.007185	0.002647	0.022816	0.025235	0.541044	0.002391	0.002415	0.006503	0.009149	0.169714	0.3327	0.9125	0.285	0.3626	0.3137
ENSP00000263433	596	0.01561	0.019475	0.048895	0.04967	0.90405	0.003124	0.001546	0.002974	0.008797	0.070694	0.2001	0.0794	0.0608	0.1771	0.0782
ENSP00000263440	479	0.006939	0.0078	0.029711	0.02767	0.403476	0.001958	0.000952	0.004971	0.004828	0.077964	0.2821	0.122	0.1673	0.1745	0.1932
ENSP00000263461	1223	0.005813	0.001814	0.023312	0.042505	0.535301	1e-06	0	0.002942	0.001738	0.027492	0.0001	0.0001	0.1262	0.0409	0.0514
ENSP00000263464	602	0.004122	0.018284	0.031841	0.027038	0.868111	0.00284	0.001641	0.007489	0.006382	0.146418	0.6889	0.0897	0.2352	0.236	0.1687
ENSP00000263468	1070	0.002969	0.005857	0.004812	0.037481	0.640948	0.002012	0.005087	0.00711	0.017518	0.256226	0.6774	0.8685	1.4776	0.4674	0.3998
ENSP00000263525	1358	0.006578	0.009757	0.032684	0.046981	0.502409	0.001326	0.000329	0.002558	0.002782	0.029427	0.2016	0.0337	0.0783	0.0592	0.0586
ENSP00000263549	701	0.010082	0.011964	0.030638	0.074684	0.6782	0.001547	0.002085	0.0032	0.018448	0.095621	0.1534	0.1742	0.1045	0.247	0.141
ENSP00000263559	326	0.004268	5e-06	0.030605	0.004587	0.489762	0	0	3e-06	0	0.004178	0.0001	0.0001	0.0001	0.0001	0.0085
ENSP00000263563	518	0.004914	0.048831	0.059173	0.06059	1.10236	0.003936	0.012812	0.004783	0.011867	0.093775	0.801	0.2624	0.0808	0.1959	0.0851
ENSP00000263574	726	0.006883	0.003446	0.031493	0.057441	0.431384	0.000625	0.001892	0.002324	0.004718	0.032511	0.0908	0.549	0.0738	0.0821	0.0754
ENSP00000263576	483	0.002256	0.005248	0.026328	0.03436	0.524557	0.000956	0.000954	0.004809	0.003822	0.030052	0.4239	0.1818	0.1827	0.1112	0.0573
ENSP00000263578	442	0.005417	0.006191	0.029143	0.038842	0.47859	0.001434	0.00261	0.015546	0.030351	0.117713	0.2646	0.4217	0.5334	0.7814	0.246
ENSP00000263593	515	0.013626	0.005871	0.029601	0.062147	0.459383	0.000883	0.003567	0.003626	0.008905	0.119524	0.0648	0.6077	0.1225	0.1433	0.2602
ENSP00000263620	466	0.016595	0.014986	0.130968	0.009965	1.77479	2e-06	0.003721	0.003397	0.005992	0.08386	0.0001	0.2483	0.0259	0.6013	0.0473
ENSP00000263635	1821	0.00443	0.002581	0.033407	0.036461	0.48483	0.002068	0.002081	0.004602	0.005408	0.051637	0.4668	0.8063	0.1378	0.1483	0.1065
ENSP00000263663	586	0.013855	0.011697	0.02149	0.05601	0.651173	0.001513	0.002258	0.006631	0.005551	0.148067	0.1092	0.193	0.3085	0.0991	0.2274
ENSP00000263665	1010	0.013888	0.009531	0.032437	0.031226	0.453044	0.001334	1e-06	0.004016	0.003127	0.036904	0.096	0.0001	0.1238	0.1001	0.0815
ENSP00000263666	759	0.013642	0.009883	0.041811	0.097415	1.11457	0.000526	0.002106	0.002108	0.001064	0.026882	0.0385	0.2131	0.0504	0.0109	0.0241
ENSP00000263671	394	0.014359	0.008101	0.080412	0.048822	0.958808	0.001202	0.001093	0.005568	0.008345	0.245078	0.0837	0.135	0.0692	0.1709	0.2556
ENSP00000263681	461	0.010649	0.010756	0.005312	0.016374	0.378341	0.004021	0.000986	0.00261	0.005426	0.075081	0.3776	0.0916	0.4913	0.3314	0.1984
ENSP00000263708	926	0.004875	0.004791	0.021794	0.006158	0.288195	0.000465	0.00093	0.001252	0.000609	0.022345	0.0954	0.1942	0.0575	0.0988	0.0775
ENSP00000263710	1269	0.003867	0.001757	0.039536	0.000214	0.450737	0	0.000364	0.00036	0.000513	0.01087	0.0001	0.2073	0.0091	2.3931	0.0241
ENSP00000263713	724	0.005193	0.009884	0.027556	0.053846	0.507621	0.001303	0.004205	0.006105	0.01899	0.085316	0.2508	0.4254	0.2216	0.3527	0.1681
ENSP00000263726	390	0	0.017082	0.026874	0.045597	0.375948	2e-06	2e-06	0.002135	0.013702	0.002184	3.9804	0.0001	0.0794	0.3005	0.0058
ENSP00000263734	832	0.005499	0.005489	0.045674	0.049627	0.725013	1e-06	0.000512	5e-06	0.008112	0.06231	0.0001	0.0933	0.0001	0.1635	0.0859
ENSP00000263754	674	0.001978	0.005734	0.018324	0.029969	0.520162	0	0.000667	0.002003	3e-06	0.028151	0.0001	0.1164	0.1093	0.0001	0.0541
ENSP00000263773	970	0.005222	0.002239	0.008565	0.059311	0.495991	0.000948	0.00048	0.001684	0.014965	0.068591	0.1816	0.2145	0.1966	0.2523	0.1383
ENSP00000263774	263	0.009658	0.004632	0.016231	0.063626	0.381293	0.001734	0	0.003501	0.006999	0.063412	0.1795	0.0001	0.2157	0.11	0.1663
ENSP00000263776	501	0.008053	0.007587	0.032852	0.062367	0.577172	0.002781	0.001704	0.006785	0.01158	0.092589	0.3454	0.2246	0.2065	0.1857	0.1604
ENSP00000263780	212	0.00673	0.00676	0.013619	0.036051	0.882412	1e-06	1e-06	0.002044	0.004106	8.8e-05	0.0001	0.0001	0.1501	0.1139	0.0001
ENSP00000263791	173	0.005969	4e-06	4e-06	0.057366	0.503361	1e-06	0	0	0.008804	0.05356	0.0001	0.0001	0.0001	0.1535	0.1064
ENSP00000263795	616	0.001615	0.011448	0.012449	0.030555	0.602223	0.003639	0.003593	0.003592	0.01176	0.164063	2.2529	0.3138	0.2886	0.3849	0.2724
ENSP00000263798	796	0.003059	0.008327	0.017157	0.070073	0.502888	0.000622	0.000505	0.001888	0.01455	0.083266	0.2034	0.0606	0.1101	0.2076	0.1656
ENSP00000263802	1223	0.00321	0.004227	0.02167	0.028984	0.395264	0	0.000366	0.003609	0.004948	0.073031	0.0001	0.0866	0.1665	0.1707	0.1848
ENSP00000263805	1660	0.003346	0.009733	0.013938	0.036509	0.527943	0.001635	0.004027	0.005467	0.006171	0.131967	0.4885	0.4137	0.3923	0.169	0.25
ENSP00000263816	4599	0.007256	0.007058	0.021138	0.037014	0.670161	0.001219	0.00111	0.00349	0.004405	0.138269	0.168	0.1573	0.1651	0.119	0.2063
ENSP00000263817	1204	0.012172	0.0105	0.02221	0.038509	0.551498	0.00147	0.00196	0.005212	0.01187	0.10802	0.1207	0.1866	0.2347	0.3082	0.1959
ENSP00000263826	479	0.00839	0	0.015368	0.013144	0.295512	1e-06	2e-06	2e-06	1e-06	0.001873	0.0001	3.2521	0.0001	0.0001	0.0063
ENSP00000263847	803	0.001283	0.004617	0.021012	0.020372	0.383036	0	0.00058	0.001161	2e-06	0.018186	0.0001	0.1257	0.0552	0.0001	0.0475
ENSP00000263851	154	0.010429	2e-06	0.033176	0.015707	0.390886	1e-06	1e-06	0.005443	0.026905	0.188518	0.0001	0.4255	0.1641	1.713	0.4823
ENSP00000263857	1705	0.009598	0.003413	0.028109	0.064622	0.586495	0.001385	0.005197	0.004445	0.016619	0.064958	0.1443	1.5225	0.1581	0.2572	0.1108
ENSP00000263881	877	0.001649	0.004756	0.021326	0.015263	0.558601	0.001482	0.000988	0.000487	0.000501	0.018371	0.8983	0.2077	0.0229	0.0328	0.0329
ENSP00000263915	476	0.005958	0.008432	1e-06	0.032435	0.58474	1e-06	1e-06	2e-06	0.001851	0.056853	0.0001	0.0001	3.1327	0.0571	0.0972
ENSP00000263918	779	0.003301	0.004939	0.002549	0.063156	0.469601	0.000579	0	0.001093	0.025767	0.013763	0.1755	0.0001	0.429	0.408	0.0293
ENSP00000263921	165	5e-06	0.015884	0.017011	0.015041	0.157063	0	2e-06	2e-06	2e-06	0.002727	0.0503	0.0001	0.0001	0.0001	0.0174
ENSP00000263923	1352	0.003769	0.002664	0.020689	0.027786	0.526801	0.001013	0	0.001416	0.003337	0.079305	0.2688	0.0001	0.0684	0.1201	0.1505
ENSP00000263925	723	0.012191	0.004254	0.025644	0.044676	0.583768	0.001297	0.000644	0.002433	0.005994	0.058512	0.1064	0.1513	0.0949	0.1342	0.1002
ENSP00000263956	882	0.002753	0.002856	0.009918	0.024875	0.422017	0.001036	0	0.002084	0.000514	0.028017	0.3765	0.0001	0.2102	0.0207	0.0664
ENSP00000263960	236	0.005719	0.005649	0.011227	0.045908	0.677532	1e-06	1e-06	0.005087	0.00716	0.073181	0.0001	0.0001	0.4531	0.156	0.108
ENSP00000263966	858	0.003021	0.007806	0.023202	0.026318	0.561723	0.000522	0.000522	0.001047	0.00052	0.01493	0.173	0.0669	0.0451	0.0197	0.0266
ENSP00000263967	1068	0.001344	0.001268	0.012264	0.017117	0.583338	0	0	1e-06	2e-06	0.005983	0.0001	0.0001	0.0001	0.0001	0.0103
ENSP00000263991	1219	0.00329	0.004293	0.015252	0.020498	0.490058	0.000728	0.000364	0.002594	0.003265	0.054328	0.2213	0.0847	0.1701	0.1593	0.1109
ENSP00000263997	152	1e-06	1e-06	0.038148	0.03662	0.724823	1e-06	2e-06	0.003099	0.006	0.08913	1.2713	2.8279	0.0812	0.1638	0.123
ENSP00000264005	251	6e-06	6e-06	0.046855	0.114458	0.778756	0	0	0.002412	0.004456	0.100724	0.0001	0.0001	0.0515	0.0389	0.1293
ENSP00000264009	482	0.002568	0.007225	0.027218	0.032554	0.440798	0.000988	0.002832	0.000126	0.012599	0.069768	0.3846	0.392	0.0046	0.387	0.1583
ENSP00000264010	704	0.001658	0.002301	0.016438	0.046864	0.378833	0	0	0.00056	0.017612	0.003192	0.0001	0.0001	0.0341	0.3758	0.0084
ENSP00000264012	766	0.016337	0.002498	0.029099	0.066308	0.90307	0.001143	0.001145	0.005693	0.01224	0.073484	0.0699	0.4582	0.1957	0.1846	0.0814
ENSP00000264018	473	2e-06	2e-06	0.005991	0.069009	0.281926	1e-06	1e-06	1e-06	0.028713	0.010302	0.4399	0.406	0.0001	0.4161	0.0365
ENSP00000264029	438	0.015601	0.003759	0.05875	0.040673	0.745725	0.002481	0.003965	0.008182	0.008753	0.086997	0.159	1.0547	0.1393	0.2152	0.1167
ENSP00000264033	903	0.002824	0.00497	0.019061	0.03704	0.435613	0	0	0.001023	0.003118	0.030848	0.0001	0.0001	0.0537	0.0842	0.0708
ENSP00000264036	624	0.008126	0.00409	0.031434	0.037585	0.631192	0.001394	0.003654	0.009918	0.002727	0.136244	0.1715	0.8932	0.3155	0.0726	0.2159
ENSP00000264042	888	0.002613	0.004356	0.054357	0.023302	0.552031	0.006112	0.002732	0.00217	0.008016	0.09171	2.339	0.6271	0.0399	0.344	0.1661
ENSP00000264047	580	0.005466	0.002469	0.027565	0.033011	0.526849	1e-06	0.000814	0.001974	0.006245	0.037147	0.0001	0.3299	0.0716	0.1892	0.0705
ENSP00000264051	706	0.005206	0.013456	0.063576	0.037477	1.18682	0.001216	0.001832	0.005758	0.007229	0.066376	0.2337	0.1362	0.0906	0.1929	0.0559
ENSP00000264057	1142	0.008334	0.009156	0.023577	0.083897	0.724812	0.000694	0.000445	0.001094	0.010784	0.026828	0.0833	0.0486	0.0464	0.1285	0.037
ENSP00000264059	235	0.012907	6e-06	0.053487	0.079842	1.37178	1e-06	0	0.002487	0.006726	0.085396	0.0001	0.0001	0.0465	0.0842	0.0623
ENSP00000264065	793	0.00972	0.003801	0.027599	0.025125	0.56593	0.001072	0.001072	0.001056	0.000543	0.047001	0.1103	0.282	0.0383	0.0216	0.0831
ENSP00000264073	326	0.003181	0.010503	0.060175	0.044852	0.46521	0	1e-06	6e-06	4e-06	0.006776	0.0001	0.0001	0.0001	0.0001	0.0146
ENSP00000264079	576	0.016628	0.009742	0.025691	0.068583	1.19916	2e-06	0.000692	0.003828	0.002453	0.087739	0.0001	0.0711	0.149	0.0358	0.0732
ENSP00000264088	404	0.017691	0.014101	0.099995	1e-06	1.28785	0.002138	0.005438	1e-05	0.001106	0.033262	0.1209	0.3856	0.0001	999	0.0258
ENSP00000264093	277	0	0.013167	0.008089	0.013912	0.57473	2e-06	0.003389	0.007157	0.011689	0.143249	3.3764	0.2574	0.8847	0.8402	0.2492
ENSP00000264094	753	0.00554	0.003467	0.040395	0.015949	0.520249	0.001174	0.001759	4e-06	0.004122	0.03664	0.2119	0.5075	0.0001	0.2584	0.0704
ENSP00000264106	1091	0.006163	0.007211	0.018123	0.029728	0.607869	1e-06	0.001224	0.005246	0.003474	0.029148	0.0001	0.1697	0.2894	0.1169	0.048
ENSP00000264108	401	0.002946	0.003625	0.012811	0.026627	0.306485	0	0	1e-06	0.003907	0.036312	0.0001	0.0001	0.0001	0.1467	0.1185
ENSP00000264110	328	0.007626	0	0.010054	0.021136	0.265454	1e-06	2e-06	1e-06	2e-06	0.005633	0.0001	8.1156	0.0001	0.0001	0.0212
ENSP00000264122	974	0.009519	0.006747	0.01042	0.035775	0.553644	1e-06	0.000458	0.00086	0.005914	0.021028	0.0001	0.0679	0.0825	0.1653	0.038
ENSP00000264144	1190	0.003023	0.004737	0.010535	0.031722	0.468707	0.002349	0.002413	0.007025	0.008218	0.078512	0.7771	0.5094	0.6668	0.2591	0.1675
ENSP00000264156	821	5e-06	0.001436	0.020573	0.007391	0.551989	0	0.000567	0.000573	0.000561	0.021518	0.0001	0.3945	0.0278	0.0759	0.039
ENSP00000264157	720	0.00542	0.001712	0.023551	2e-06	0.340428	0.000626	0	0.001251	1e-06	0.059406	0.1154	0.0001	0.0531	0.8282	0.1745
ENSP00000264159	1060	0.00514	0.006494	0.02207	0.064013	0.62619	0.002004	0.000895	0.006144	0.038719	0.117605	0.3898	0.1379	0.2784	0.6049	0.1878
ENSP00000264161	501	0.00321	0.003246	0.047899	0.071063	0.38194	0	0.001679	0.000782	0.041196	0.016701	0.0001	0.5174	0.0163	0.5797	0.0437
ENSP00000264162	1707	0.003482	0.00973	0.037013	0.046235	0.794272	0.00205	0.005065	0.00966	0.006116	0.106853	0.5887	0.5206	0.261	0.1323	0.1345
ENSP00000264167	632	0.00871	0.004256	0.025918	0.022838	0.365823	0.000697	0	3e-06	0.00421	0.051496	0.0801	0.0001	0.0001	0.1844	0.1408
ENSP00000264187	1244	0.009951	0.017066	0.018383	0.06837	0.62554	0.002167	0.001827	0.00368	0.00747	0.075204	0.2178	0.107	0.2002	0.1093	0.1202
ENSP00000264192	353	0.007462	0.011031	0.012409	0.084631	0.550385	1e-06	1e-06	0.002944	0.044832	0.105347	0.0001	0.0001	0.2372	0.5297	0.1914
ENSP00000264198	352	0.008864	0.00433	0.018715	0.060039	0.696001	1e-06	0.001216	2e-06	0.001208	0.05007	0.0001	0.2809	0.0001	0.0201	0.0719
ENSP00000264220	517	0.013237	0.005194	0.01533	0.030971	0.715253	0.000847	0.00086	0.000866	0.000848	0.041293	0.064	0.1655	0.0565	0.0274	0.0577
ENSP00000264230	690	0.00882	0.005173	0.014678	0.028485	0.515386	0.002035	0.000668	0.009282	0.018304	0.146124	0.2307	0.129	0.6324	0.6426	0.2835
ENSP00000264245	1383	0.009473	0.003623	0.017873	0.037629	0.495988	0.003458	0.002596	0.002499	0.029067	0.12159	0.365	0.7166	0.1398	0.7725	0.2451
ENSP00000264246	286	5e-06	0.009505	0.009837	0.055162	0.708941	0	0.003132	0.020606	6e-06	0.490895	0.0001	0.3295	2.0948	0.0001	0.6924
ENSP00000264260	596	0.006128	0.008137	0.022222	0.037347	0.551113	0.005407	0.003125	0.005843	0.019518	0.236744	0.8823	0.3841	0.2629	0.5226	0.4296
ENSP00000264265	222	0.006255	5e-06	0.007715	0.038139	0.69511	0.001957	0	0.005306	0.004561	0.076667	0.3129	0.0001	0.6877	0.1196	0.1103
ENSP00000264318	551	0.007375	0.010164	0.027199	0.01134	0.510528	1e-06	1e-06	0.000203	0.006241	0.049608	0.0001	0.0001	0.0075	0.5504	0.0972
ENSP00000264326	702	0.005561	0.005922	0.036141	0.022363	0.550403	0.001266	0.000634	0.007692	0.003776	0.040814	0.2276	0.107	0.2128	0.1689	0.0742
ENSP00000264331	1612	0.004598	0.003827	0.023678	0.027245	0.417698	0	0.000531	0.002405	0.001063	0.013038	0.0001	0.1388	0.1016	0.039	0.0312
ENSP00000264344	693	0.003531	0.006981	0.028197	0.04471	0.664063	0.000683	0.000642	0.005721	0.004386	0.098936	0.1935	0.092	0.2029	0.0981	0.149
ENSP00000264360	966	0.013585	0.006096	0.016458	0.076861	0.643991	0.000437	1e-06	0.001359	0.009838	0.011149	0.0322	0.0001	0.0826	0.128	0.0173
ENSP00000264363	872	0.006447	0.005364	0.034061	0.000116	0.514116	0.00104	0.00208	0.001552	0.002088	0.017092	0.1613	0.3878	0.0456	17.9207	0.0332
ENSP00000264380	2097	0.000486	0.004458	0.01821	0.022566	0.364266	0.001067	0.000219	0.001199	0.00225	0.03086	2.1949	0.0492	0.0659	0.0997	0.0847
ENSP00000264382	1770	0.01123	0.010289	0.029832	0.065276	0.859434	0.000992	0.001398	0.011924	0.019123	0.120432	0.0883	0.1359	0.3997	0.293	0.1401
ENSP00000264400	473	5e-06	0.005797	5e-06	0.041689	0.8323	0	1e-06	0	0.001871	0.01225	0.0001	0.0001	0.0001	0.0449	0.0147
ENSP00000264414	768	0.00395	0.008085	0.011538	0.027468	0.266482	0	1e-06	1e-06	3e-06	0.00223	0.0001	0.0001	0.0001	0.0001	0.0084
ENSP00000264444	219	2e-06	0.004764	0.045591	4e-06	2.28824	1e-06	0	0.002284	0	0.063605	0.3898	0.0001	0.0501	0.0001	0.0278
ENSP00000264447	1940	0.0051	0.003407	0.014783	0.041194	0.375236	0.002711	0.001049	0.005403	0.017824	0.112336	0.5315	0.3078	0.3655	0.4327	0.2994
ENSP00000264448	2698	0.006627	0.006833	0.012679	0.032137	0.509087	0.004629	0.004106	0.009924	0.013079	0.259887	0.6985	0.6008	0.7826	0.407	0.5105
ENSP00000264451	457	0.003011	0.006036	0.016362	0.014203	0.497862	0	0.000954	0.001906	0.000966	0.021122	0.0001	0.158	0.1165	0.068	0.0424
ENSP00000264454	303	0.003209	0.006994	0.016869	0.011499	0.52715	0.001634	1e-06	0.003219	0.009922	0.10781	0.5092	0.0001	0.1908	0.8629	0.2045
ENSP00000264463	711	0.005532	3e-06	0.010725	0.043017	0.655699	1e-06	1e-06	1e-06	0.001257	0.006367	0.0001	0.32	0.0001	0.0292	0.0097
ENSP00000264497	155	0.009881	0.009906	0.019953	1.6e-05	0.718641	1e-06	1e-06	0.0034	0.015937	0.302108	0.0001	0.0001	0.1704	999	0.4204
ENSP00000264498	154	0.008565	3e-06	0.014262	0.038821	0.446429	1e-06	1e-06	1e-06	4e-06	0.023697	0.0001	0.3486	0.0001	0.0001	0.0531
ENSP00000264499	702	0.007581	0.001725	0.029397	0.009212	0.560664	0.000625	0.00128	0.006947	0.005454	0.034307	0.0825	0.7419	0.2363	0.5921	0.0612
ENSP00000264554	301	0.024809	0.03988	0.132309	0.326793	1.58959	2e-06	0.01776	0.006986	0.037076	0.049517	0.0001	0.4453	0.0528	0.1135	0.0312
ENSP00000264555	1603	0.018038	0.019272	0.065868	0.079157	1.01337	0.006368	0.004319	0.007794	0.014365	0.185055	0.353	0.2241	0.1183	0.1815	0.1826
ENSP00000264605	334	0.025085	0.007601	0.075405	0.00993	0.909553	0.005075	0.006082	0.009647	0.032685	0.360473	0.2023	0.8002	0.1279	3.2915	0.3963
ENSP00000264607	335	0.018136	5e-06	0.019203	0.077738	0.613955	2e-06	0	0.004115	8e-06	0.042186	0.0001	0.0001	0.2143	0.0001	0.0687
ENSP00000264613	1059	0.003714	0.008084	0.017565	0.035684	0.556588	0.00083	0.001245	0.003879	0.008703	0.093056	0.2234	0.154	0.2208	0.2439	0.1672
ENSP00000264639	530	0.010966	0.002065	0.001125	0.100153	0.587655	0.000833	0	0.000832	1e-05	0.006662	0.0759	0.0001	0.7395	0.0001	0.0113
ENSP00000264644	456	0.003051	0.008864	0.023473	0.053607	0.683642	0.00097	0.000969	0.002989	0.000904	0.012056	0.3179	0.1094	0.1274	0.0169	0.0176
ENSP00000264646	747	0.003891	0.006012	0.030321	0.023157	0.490272	0	1e-06	0.001156	2e-06	0.009308	0.0001	0.0001	0.0381	0.0001	0.019
ENSP00000264649	827	0.009566	0.00223	0.027038	0.063442	0.553414	1e-06	0.000532	0.000807	0.033015	0.017588	0.0001	0.2387	0.0299	0.5204	0.0318
ENSP00000264651	450	0.004867	0.002183	0.026053	0.022972	0.55415	0.006452	0.004534	0.009458	0.016473	0.155802	1.3257	2.0773	0.363	0.7171	0.2812
ENSP00000264657	770	0.003711	0.003934	0.030689	0.048055	0.546083	0	0	3e-06	0.002844	0.000557	0.0001	0.0001	0.0001	0.0592	0.001
ENSP00000264658	423	2e-06	0.002684	0.002354	0.091807	0.289605	1e-06	0	0	0.071653	0.001122	0.811	0.0001	0.0001	0.7805	0.0039
ENSP00000264659	1119	0.009325	0.011958	0.046168	0.083064	0.715868	1e-06	0.00195	0.00073	0.001489	0.03594	0.0001	0.1631	0.0158	0.0179	0.0502
ENSP00000264661	1013	0.005705	0.006373	0.009919	0.060768	0.568496	0.00087	0.00087	0.002906	0.010388	0.045647	0.1525	0.1364	0.2929	0.171	0.0803
ENSP00000264663	1074	0.007781	0.004225	0.058264	0.071638	0.778073	0.000439	0.000426	0.02015	0.060423	0.14671	0.0564	0.1009	0.3458	0.8434	0.1886
ENSP00000264664	207	3e-06	0.006832	0.01053	0.046215	0.293404	1e-06	1e-06	1e-06	0.004255	0.025863	0.3463	0.0001	0.0001	0.0921	0.0881
ENSP00000264668	677	0.007015	0.008332	0.024766	0.047378	0.739283	0.00361	0.002663	0.002497	0.023517	0.132052	0.5146	0.3196	0.1008	0.4964	0.1786
ENSP00000264669	655	0.002884	0.00764	0.039707	0.013969	0.738458	0.002024	0.002276	0.022251	0.022918	0.212328	0.702	0.298	0.5604	1.6406	0.2875
ENSP00000264670	728	0.008257	0.014666	0.042064	0.072595	0.76224	0.001822	0.000608	0.002291	0.0173	0.064461	0.2206	0.0415	0.0545	0.2383	0.0846
ENSP00000264689	433	0.006137	0.011932	0.062439	0.022178	0.602764	1e-06	1e-06	0.003129	0.004104	0.080448	0.0001	0.0001	0.0501	0.1851	0.1335
ENSP00000264694	721	0.003515	0.004948	0.029308	0.103695	0.529967	0.001266	0.001268	0.007192	0.058553	0.061816	0.3601	0.2563	0.2454	0.5647	0.1166
ENSP00000264703	201	5e-06	0.006352	0.025751	2e-06	0.38026	0	0.002262	3e-06	0.00223	3.8e-05	0.0001	0.3561	0.0001	999	0.0001
ENSP00000264705	2088	0.003783	0.005117	0.03383	0.070696	0.494247	0	0.000219	0.000738	0.021247	0.022914	0.0001	0.0427	0.0218	0.3005	0.0464
ENSP00000264711	273	0.004962	0.009694	0.010737	0.014071	0.415292	0	1e-06	0.001056	0.002226	0.030703	0.0001	0.0001	0.0983	0.1582	0.0739
ENSP00000264716	147	6e-06	0.204481	0.043198	0.046637	1.09129	0	0.049798	0.002942	5e-06	0.037929	0.0001	0.2435	0.0681	0.0001	0.0348
ENSP00000264717	587	0.006303	0.004141	0.026317	0.049345	0.532258	0.002355	0.002351	0.002458	0.00623	0.063206	0.3736	0.5677	0.0934	0.1263	0.1188
ENSP00000264718	350	0.007524	0.003378	0.025274	0.047849	0.528569	0.001791	0.003404	0.002457	0.016724	0.040385	0.238	1.0075	0.0972	0.3495	0.0764
ENSP00000264731	680	0.003761	0.008101	0.020697	0.065471	0.447035	0	1e-06	0.000656	7e-06	0.0085	0.0001	0.0001	0.0317	0.0001	0.019
ENSP00000264735	167	3e-06	0.006715	0.005841	0.043437	0.594465	1e-06	1e-06	0.008395	0.00884	0.083024	0.3009	0.0001	1.4372	0.2035	0.1397
ENSP00000264741	973	0.003685	0.009638	0.018761	0.050124	0.601249	0.000949	0.001372	0.004471	0.003065	0.049076	0.2576	0.1423	0.2383	0.0611	0.0816
ENSP00000264758	735	0.004823	0.003325	0.027073	0.036419	0.433671	0.000628	0.000629	3e-06	0.00315	0.03802	0.1303	0.1891	0.0001	0.0865	0.0877
ENSP00000264773	573	0.006257	0.002175	0.01711	0.010755	0.251243	1e-06	0.000809	2e-06	1e-06	0.004044	0.0001	0.3721	0.0001	0.0001	0.0161
ENSP00000264784	432	0.006162	0.016154	0.037475	0.119282	0.760468	0.00162	0.004896	0.008082	0.060792	0.062391	0.2629	0.3031	0.2157	0.5096	0.082
ENSP00000264808	460	6e-06	0.028602	6e-06	0.115189	0.800427	0	0.008473	0	0.05034	0.04158	0.0001	0.2962	0.0001	0.437	0.0519
ENSP00000264819	419	0.013299	0.005305	0.110111	0.032128	0.889357	1e-06	0.001078	0.006147	0.020386	0.125457	0.0001	0.2033	0.0558	0.6345	0.1411
ENSP00000264824	186	0.00588	0.013585	0.042843	5e-06	0.79018	0.002466	0.007527	4e-06	0.005022	0.096328	0.4194	0.5541	0.0001	999	0.1219
ENSP00000264832	441	0.007136	0.005295	0.157007	0.46242	1.53976	0.002894	0.009317	0.068735	0.186978	0.295901	0.4056	1.7595	0.4378	0.4043	0.1922
ENSP00000264833	448	0.007943	0.023453	0.056974	0.044826	1.42362	0.000881	2e-06	6e-06	0.001773	0.023754	0.1108	0.0001	0.0001	0.0396	0.0167
ENSP00000264834	354	0.003719	0.007393	0.029589	0.080635	1.0767	0.001251	1e-06	0.004046	0.007344	0.15129	0.3364	0.0001	0.1367	0.0911	0.1405
ENSP00000264864	186	0.008017	0.015996	0.012239	0.021048	0.575563	1e-06	2e-06	0.002317	0.002315	0.079525	0.0001	0.0001	0.1893	0.11	0.1382
ENSP00000264866	526	0.004842	0.002443	0.002494	0.012249	0.358485	0	0.000853	0.000852	1e-06	0.012427	0.0001	0.3492	0.3414	0.0001	0.0347
ENSP00000264867	755	0.006691	0.003193	0.017512	0.009314	0.247387	0.000605	0.000605	2e-06	0.003034	0.026255	0.0904	0.1895	0.0001	0.3257	0.1061
ENSP00000264883	507	0.011508	0.004761	0.00873	0.02024	0.589702	0.001951	0.000906	1e-06	0.000908	0.018046	0.1695	0.1903	0.0001	0.0448	0.0306
ENSP00000264895	3917	0.00704	0.007051	0.016053	0.073839	0.543165	0.002479	0.001952	0.005071	0.023831	0.074433	0.3521	0.2769	0.3159	0.3227	0.137
ENSP00000264896	478	0.002589	0.010223	0.018487	0.030813	0.561106	0.000973	0.00097	0.002934	0.001933	0.069411	0.3759	0.0949	0.1587	0.0627	0.1237
ENSP00000264908	318	0.010921	0.017999	0.001869	0.042743	0.74264	0.003	0.004492	0.008968	0.003109	0.048045	0.2747	0.2496	4.798	0.0727	0.0647
ENSP00000264914	530	0.013669	0.00673	0.025586	0.008324	0.621924	1e-06	0.000883	0.005238	0.006804	0.131398	0.0001	0.1312	0.2047	0.8174	0.2113
ENSP00000264917	668	0.01103	0.008911	0.04706	2e-06	0.428153	1e-06	1e-06	0.00067	1e-06	0.009414	0.0001	0.0001	0.0142	0.5169	0.022
ENSP00000264926	490	0.005547	0.010853	0.008072	0.028794	0.589098	0.003622	0.002711	0.002253	0.013209	0.138774	0.653	0.2497	0.2791	0.4588	0.2356
ENSP00000264930	756	0.020443	0.010805	0.018172	0.325719	1.82238	0.001015	0.002588	0.002605	0.024345	0.040187	0.0497	0.2396	0.1433	0.0747	0.0221
ENSP00000264933	185	0.003643	0.02104	1e-06	0.188368	1.50748	0	0.002309	1e-06	0.011861	0.004838	0.0001	0.1097	1.8334	0.063	0.0032
ENSP00000264935	623	0.00986	0.008158	0.037749	0.052435	0.975787	0.007843	0.002086	0.00611	0.022271	0.229939	0.7954	0.2557	0.1619	0.4247	0.2356
ENSP00000264938	694	0.024137	0.019661	0.018571	0.212808	1.31538	0.00227	0.001127	0.004603	0.025169	0.053225	0.094	0.0573	0.2479	0.1183	0.0405
ENSP00000264951	1684	0.002539	0.00164	0.013254	0.030015	0.430915	0.002066	0.001289	0.004128	0.003412	0.055132	0.8137	0.7859	0.3114	0.1137	0.1279
ENSP00000264954	217	0.009313	0.0051	0.02956	0.016487	1.17269	1e-06	1e-06	3e-06	0.00224	0.065365	0.0001	0.0001	0.0001	0.1358	0.0557
ENSP00000264972	617	0.008802	0.015618	0.052177	0.199881	1.19302	0.000636	2e-06	0.003597	0.007937	0.026357	0.0723	0.0001	0.0689	0.0397	0.0221
ENSP00000264977	1147	0.00296	0.002432	0.020586	0.024065	0.341925	0.001606	0.000386	0.004204	0.005476	0.071166	0.5425	0.1588	0.2042	0.2276	0.2081
ENSP00000264982	595	0.003949	0.002007	0.013104	0.017628	0.478631	0.006246	0.001593	0.003181	0.008748	0.114439	1.5819	0.7937	0.2428	0.4962	0.2391
ENSP00000265000	614	0.0045	0.01284	0.01267	0.022967	0.539654	0.000696	0.001391	0.000694	0.002091	0.034547	0.1546	0.1083	0.0548	0.0911	0.064
ENSP00000265007	752	0.001137	0.007482	0.030068	0.033809	0.339636	0.002446	0.00274	0.017803	0.008155	0.109825	2.1508	0.3662	0.5921	0.2412	0.3234
ENSP00000265018	877	0.006417	0.0215	0.038725	0.070707	1.17302	0.002604	0.009627	0.010639	0.023097	0.135388	0.4058	0.4478	0.2747	0.3267	0.1154
ENSP00000265026	958	0.010025	0.009204	0.03264	0.038925	0.619212	0.000963	0.00338	0.001802	0.00305	0.053475	0.0961	0.3672	0.0552	0.0784	0.0864
ENSP00000265029	373	0.016082	0.00665	0.023123	0.03702	0.637629	0.005018	0.008808	0.026639	0.041795	0.213529	0.312	1.3244	1.1521	1.129	0.3349
ENSP00000265036	529	0.002178	0.004448	0.022145	0.01933	0.664196	0.00353	0	0.001763	0.000883	0.027251	1.6206	0.0001	0.0796	0.0457	0.041
ENSP00000265038	337	0.004198	0.004182	0.012098	0.031382	0.64786	0	0	0.003832	3e-06	0.047937	0.0001	0.0001	0.3168	0.0001	0.074
ENSP00000265052	295	0.001552	0.007614	0.038516	0.191156	0.698068	0	1e-06	0.004488	0.035564	0.076016	0.0001	0.0001	0.1165	0.186	0.1089
ENSP00000265069	1027	0.000114	0.008553	0.017543	0.042205	0.316548	0.000441	0.002657	0.000865	0.004199	0.009012	3.886	0.3107	0.0493	0.0995	0.0285
ENSP00000265070	247	0.005574	5e-06	0.010597	0.192449	0.39327	1e-06	0	1e-06	0.060385	0.007244	0.0001	0.0001	0.0001	0.3138	0.0184
ENSP00000265071	752	0.010443	0.010455	0.017541	0.040725	0.424203	0.000609	0.003259	0.001207	0.014839	0.01104	0.0584	0.3117	0.0688	0.3644	0.026
ENSP00000265074	535	0.000559	0.006519	0.034787	0.053905	0.530827	0	0.000854	0.004332	0.002512	0.038742	0.0001	0.131	0.1245	0.0466	0.073
ENSP00000265077	3327	0.004813	0.005087	0.028436	0.01996	0.523819	0.002578	0.002339	0.008949	0.016108	0.231958	0.5357	0.4597	0.3147	0.807	0.4428
ENSP00000265081	1092	0.004637	0.00681	0.013026	0.025619	0.592598	0.001385	0.000274	0.00704	0.008391	0.097524	0.2987	0.0403	0.5405	0.3275	0.1646
ENSP00000265085	220	0.006492	0.006046	0.03281	0.040102	0.337326	1e-06	1e-06	3e-06	0.004021	0.002007	0.0001	0.0001	0.0001	0.1003	0.006
ENSP00000265087	296	0.009866	0.010265	0.017232	0.03991	0.861006	0.001441	1e-06	0.002956	0.001401	0.05951	0.1461	0.0001	0.1715	0.0351	0.0691
ENSP00000265094	529	0.01007	0.002487	0.020199	0.037217	0.372299	0.000846	0	2e-06	0.00255	0.000844	0.0841	0.0001	0.0001	0.0685	0.0023
ENSP00000265104	4538	0.007666	0.008665	0.023756	0.062283	0.606193	0.001443	0.001596	0.003076	0.024424	0.051352	0.1882	0.1842	0.1295	0.3921	0.0847
ENSP00000265107	652	0	0.012571	0.007614	0.028549	0.485719	2e-06	0.00203	0.002699	0.002726	0.039387	9.4556	0.1614	0.3545	0.0955	0.0811
ENSP00000265113	542	0.00196	0.007214	0.017401	0.037519	0.537829	0.00085	1e-06	2e-06	0.000847	0.014443	0.4336	0.0001	0.0001	0.0226	0.0269
ENSP00000265131	1834	0.005378	0.00977	0.039153	0.033456	0.577863	0.001095	0.000511	0.003271	0.007325	0.049699	0.2036	0.0523	0.0835	0.219	0.086
ENSP00000265132	318	0.007532	0.009868	0.014396	0.163473	1.04306	0.003163	0.000996	1e-06	0.045877	0.161846	0.42	0.1009	0.0001	0.2806	0.1552
ENSP00000265148	2348	0.007886	0.008875	0.014213	0.024017	0.793991	0.002359	0.003456	0.006425	0.010531	0.244478	0.2991	0.3894	0.4521	0.4385	0.3079
ENSP00000265162	945	0.004425	0.007308	0.03539	0.039383	0.716287	0.000464	0.001865	0.007016	0.003653	0.123304	0.1048	0.2552	0.1982	0.0928	0.1721
ENSP00000265171	1155	0.006374	0.007534	0.029644	0.017077	0.531546	0.005002	0.001344	0.010165	0.014762	0.192543	0.7847	0.1783	0.3429	0.8644	0.3622
ENSP00000265174	545	0.004091	0.006775	0.032552	0.020366	0.645492	0	1e-06	0.000859	0.000914	0.006944	0.0001	0.0001	0.0264	0.0449	0.0108
ENSP00000265239	418	0.012775	0.00781	0.018288	0.05172	0.744182	0.002117	0.004596	0.015977	0.039843	0.219155	0.1657	0.5884	0.8736	0.7704	0.2945
ENSP00000265245	644	0.009819	0.005866	0.016143	0.070449	0.716426	0.003226	0.005316	0.005953	0.010994	0.089308	0.3285	0.9063	0.3688	0.1561	0.1247
ENSP00000265271	1059	0.003698	0.004712	0.019537	0.022827	0.369388	0.000427	0.000428	0.000863	0.001275	0.021742	0.1156	0.0908	0.0442	0.0559	0.0589
ENSP00000265272	810	0.002771	0.010048	0.012203	0.020171	0.515358	0	1e-06	0.000585	0.000581	0.009516	0.0001	0.0001	0.048	0.0288	0.0185
ENSP00000265276	827	0.006001	0.004267	0.023008	0.022428	0.769812	0.001674	0	0.001633	0.002835	0.035974	0.2789	0.0001	0.071	0.1264	0.0467
ENSP00000265295	569	0.001514	0.006217	0.030162	0.039391	0.951021	0.002502	0.000858	0.001355	0.021566	0.176046	1.6528	0.138	0.0449	0.5475	0.1851
ENSP00000265335	1312	0.002702	0.009286	0.013718	0.027921	0.614376	0.000339	0.000338	0.001899	0.000476	0.038182	0.1255	0.0364	0.1385	0.017	0.0621
ENSP00000265339	152	3e-06	4e-06	7e-06	0.035479	0.266965	1e-06	1e-06	0	4e-06	2.7e-05	0.303	0.1397	0.0001	0.0001	0.0001
ENSP00000265342	841	0.015801	0.011199	0.010485	0.065892	0.676168	0.002626	0.000526	0.00384	0.006775	0.084446	0.1662	0.047	0.3662	0.1028	0.1249
ENSP00000265343	1139	0.001089	0.002114	0.007769	0.050405	0.412575	0.000403	0	0.00069	0.017111	0.032237	0.3699	0.0001	0.0888	0.3395	0.0781
ENSP00000265351	1204	0.004282	0.005528	0.008672	0.028279	0.446029	0.000778	0.000389	0.001198	0.000359	0.064343	0.1816	0.0703	0.1381	0.0127	0.1443
ENSP00000265368	7691	0.005392	0.006502	0.024104	0.040285	0.744531	0.002142	0.001225	0.002839	0.012557	0.086368	0.3972	0.1885	0.1178	0.3117	0.116
ENSP00000265404	295	0.008168	0.00412	0.00819	0.025463	0.489758	1e-06	0.001563	0.009937	0.00264	0.088751	0.0001	0.3794	1.2133	0.1037	0.1812
ENSP00000265421	335	0.003964	0.01239	0.01331	0.024418	0.628297	0	1e-06	1e-06	0.00263	0.017768	0.0001	0.0001	0.0001	0.1077	0.0283
ENSP00000265431	255	3e-06	0.005089	0.008477	0.056366	0.358085	1e-06	1e-06	0.001544	0.018197	0.005586	0.3282	0.0001	0.1822	0.3228	0.0156
ENSP00000265433	747	0.007987	0.011681	0.007406	0.035857	0.799492	0.00109	0.007645	0.00805	0.010712	0.170206	0.1365	0.6544	1.0869	0.2987	0.2129
ENSP00000265437	474	0.007789	0.012738	0.006018	0.025519	0.355902	1e-06	1e-06	1e-06	0.00098	3.6e-05	0.0001	0.0001	0.0001	0.0384	0.0001
ENSP00000265440	317	0.003871	0.003861	0.013223	0.022248	0.535061	0	0.002879	0.001351	0.011793	0.14692	0.0001	0.7458	0.1022	0.5301	0.2746
ENSP00000265441	360	0.006589	0.004571	0.01753	0.033604	0.369148	0.001241	0	2e-06	3e-06	0.015066	0.1884	0.0001	0.0001	0.0001	0.0408
ENSP00000265462	123	0.009957	5e-06	0.034504	0.028075	0.546233	1e-06	0	3e-06	0.003842	0.040797	0.0001	0.0001	0.0001	0.1369	0.0747
ENSP00000265465	598	0.00419	0.003679	0.064576	0.051698	0.673326	0.000785	0	0.005884	0.002035	0.089662	0.1874	0.0001	0.0911	0.0394	0.1332
ENSP00000265471	296	0.00842	0.016023	0.032385	0.039989	0.724992	0.001571	2e-06	0.00319	0.001556	0.01824	0.1866	0.0001	0.0985	0.0389	0.0252
ENSP00000265522	1575	0.006885	0.0041	0.029007	0.024752	0.635854	0.000284	0.00084	0.00184	0.001575	0.062172	0.0413	0.2048	0.0634	0.0636	0.0978
ENSP00000265560	941	0.00349	0.003668	0.038577	0.04419	0.462923	0.000946	0	0.002356	0.015736	0.044036	0.2709	0.0001	0.0611	0.3561	0.0951
ENSP00000265562	1607	0.006175	0.041535	0.037035	0.066412	0.666852	0.000552	0.01169	0.004714	0.004861	0.03633	0.0894	0.2815	0.1273	0.0732	0.0545
ENSP00000265564	291	0.012031	0.017345	0.016908	0.052644	0.445731	0.003213	0.001608	0.0016	0.001611	0.016283	0.2671	0.0927	0.0946	0.0306	0.0365
ENSP00000265565	754	0.010619	0.005577	0.001446	0.097267	0.596111	0.001599	0.00074	0.002138	0.012695	0.027387	0.1505	0.1327	1.478	0.1305	0.0459
ENSP00000265572	312	0.005104	0.009004	0.025566	0.092717	0.810244	0.001373	1e-06	0.002317	0.018829	0.016366	0.269	0.0001	0.0906	0.2031	0.0202
ENSP00000265593	874	0.002931	0.00543	0.039972	0.018466	0.584206	0.001027	0.001192	0.001646	0.005127	0.027017	0.3503	0.2194	0.0412	0.2777	0.0462
ENSP00000265594	717	0.008302	0.000774	0.046886	0.024353	0.591684	0.002101	0.002389	0.008598	0.001413	0.072128	0.2531	3.0854	0.1834	0.058	0.1219
ENSP00000265602	997	0.007016	0.004052	0.020969	0.038387	0.812097	0.004298	0.001395	0.006727	0.012088	0.098624	0.6126	0.3442	0.3208	0.3149	0.1214
ENSP00000265605	441	0.009412	0.011552	0.033186	0.053651	0.685398	0.002042	0.001015	0.001776	0.007071	0.049051	0.217	0.0879	0.0535	0.1318	0.0716
ENSP00000265634	428	0.03771	0.000854	0.050007	0.124342	1.33726	4e-06	0	0.000928	0.003761	0.012649	0.0001	0.0001	0.0186	0.0302	0.0095
ENSP00000265651	470	0.002719	0.005542	0.010076	0.044692	0.548449	0	1e-06	1e-06	0.001908	0.024945	0.0001	0.0001	0.0001	0.0427	0.0455
ENSP00000265686	829	0.016044	0.008499	0.038534	0.179747	1.37973	0.000975	1e-06	0.005109	0.028206	0.075125	0.0608	0.0001	0.1326	0.1569	0.0544
ENSP00000265689	390	0.006283	0.0034	0.039095	0.023013	0.461203	1e-06	0.001162	0.002358	0.002294	0.059637	0.0001	0.3418	0.0603	0.0997	0.1293
ENSP00000265707	595	0.002075	0.018287	0.011379	0.112154	0.910576	0.00471	0.008912	0.008261	0.059465	0.222857	2.2698	0.4873	0.726	0.5302	0.2447
ENSP00000265708	729	0.004142	0.006337	0.026032	0.034562	1.31183	0.003239	0.004914	0.014792	0.022035	0.280628	0.782	0.7755	0.5682	0.6376	0.2139
ENSP00000265715	780	0.007234	0.007076	0.026423	0.038078	0.47083	0.003017	0.001268	0.005046	0.002432	0.060624	0.4171	0.1792	0.191	0.0639	0.1288
ENSP00000265720	317	0.005654	0.004073	0.039586	0.027695	0.473769	1e-06	0	0.002683	0.001335	0.047669	0.0001	0.0001	0.0678	0.0482	0.1006
ENSP00000265723	1251	0.003796	0.004614	0.031462	0.030509	0.458599	0.00037	0.001503	0.003298	0.013034	0.043009	0.0974	0.3258	0.1048	0.4272	0.0938
ENSP00000265727	776	0.003271	0.002009	0.015749	0.042211	0.447963	0.001131	0	0.001566	0.004985	0.032384	0.3458	0.0001	0.0994	0.1181	0.0723
ENSP00000265729	198	0.005371	4e-06	4e-06	0.033455	0.617255	1e-06	0	0	0.002465	0.020239	0.0001	0.0001	0.0001	0.0737	0.0328
ENSP00000265742	1082	0.002468	0.002518	0.008557	0.024805	0.470301	0.000408	0.000408	0.000801	0.002467	0.029845	0.1652	0.162	0.0936	0.0994	0.0635
ENSP00000265748	1116	0.008415	0.011773	0.031839	0.007516	0.551827	0.00079	0.001605	0.003934	0.00732	0.106078	0.0939	0.1363	0.1236	0.9739	0.1922
ENSP00000265753	248	5e-06	0.009938	0.002869	0.048725	0.41429	0	1e-06	0	0.001843	0.005645	0.0001	0.0001	0.0001	0.0378	0.0136
ENSP00000265769	762	0.014293	0.01139	0.01537	0.037545	0.690115	0.006531	0.002132	0.008215	0.016873	0.172185	0.4569	0.1872	0.5345	0.4494	0.2495
ENSP00000265827	661	0.002083	0.004314	0.013044	0.008542	0.234421	0	0	1e-06	0.001326	0.025471	0.0001	0.0001	0.0001	0.1552	0.1087
ENSP00000265840	275	0.00484	0.014786	0.02537	0.020285	0.666175	0.001635	1e-06	0.001628	0.004909	0.014879	0.3377	0.0001	0.0642	0.242	0.0223
ENSP00000265843	1935	0.005269	0.00385	0.033879	0.023596	0.602206	0.001865	0.003986	0.011547	0.015912	0.288681	0.354	1.0351	0.3408	0.6743	0.4794
ENSP00000265849	433	0.00459	0.022114	0.031351	0.082392	0.451804	0	2e-06	0.002796	0.012044	0.04642	0.0001	0.0001	0.0892	0.1462	0.1027
ENSP00000265866	346	4e-06	0.009285	0.005713	0.006708	0.195586	0	1e-06	1e-06	1e-06	0.002869	0.0001	0.0001	0.0001	0.0001	0.0147
ENSP00000265872	1146	0.011405	0.003616	0.009989	0.028654	0.42512	0.00038	0	0.001141	3e-06	0.02067	0.0333	0.0001	0.1142	0.0001	0.0486
ENSP00000265881	237	2e-06	0.010858	0.005526	0.03961	0.233933	1e-06	1e-06	0.001905	0.00191	0.025369	0.393	0.0001	0.3447	0.0482	0.1084
ENSP00000265896	557	0.006228	0.005264	0.018419	0.053991	0.625038	0.001318	0.001924	0.01005	0.020923	0.077512	0.2116	0.3655	0.5457	0.3875	0.124
ENSP00000265909	984	0.005816	0.005897	0.020956	0.029981	0.431273	0.004016	0.003558	0.004125	0.006391	0.107464	0.6905	0.6034	0.1969	0.2132	0.2492
ENSP00000265922	760	0.016503	0.012575	0.006562	0.023455	0.438038	2e-06	1e-06	1e-06	2e-06	0.005149	0.0001	0.0001	0.0001	0.0001	0.0118
ENSP00000265944	1596	0.004788	0.005402	0.021887	0.02661	0.48609	0.00308	0.001909	0.004618	0.009007	0.091451	0.6433	0.3534	0.211	0.3385	0.1881
ENSP00000265960	521	0.007503	0.004586	0.01994	0.023072	0.321132	1e-06	0	2e-06	0.001751	0.013258	0.0001	0.0001	0.0001	0.0759	0.0413
ENSP00000265969	511	0.004896	0.003836	0.037388	0.110422	0.500502	0	0	0.000762	0.007678	5e-05	0.0001	0.0001	0.0204	0.0695	0.0001
ENSP00000265970	1682	0.006366	0.008441	0.009641	0.066814	0.368532	0.000767	0.001027	0.002663	0.028909	0.043558	0.1205	0.1217	0.2762	0.4327	0.1182
ENSP00000265978	857	0.004611	0.002427	0.011914	0.022031	0.306201	0.001928	0.000993	0.002077	0.005154	0.033706	0.4181	0.409	0.1744	0.2339	0.1101
ENSP00000265983	459	0.002446	0.005357	0.021915	0.021305	0.441617	0.001003	1e-06	0.013931	0.01294	0.153439	0.41	0.0001	0.6357	0.6074	0.3474
ENSP00000265986	986	0.00403	0.001309	0.01437	0.035729	0.52868	0	0	0.00045	0.001355	0.019073	0.0001	0.0001	0.0313	0.0379	0.0361
ENSP00000265990	1828	0.008499	0.004117	0.010098	0.044426	0.395077	1e-06	0.001664	0.00089	0.007689	0.016384	0.0001	0.4041	0.0881	0.1731	0.0415
ENSP00000265997	639	0.010921	0.001846	0.036128	0.001593	0.322163	1e-06	0	4e-06	0.003662	0.010261	0.0001	0.0001	0.0001	2.2985	0.0319
ENSP00000266025	350	0.003476	0.009922	0.054848	0.021905	0.718377	0.001347	0.002699	0.001349	2e-06	0.028266	0.3876	0.2721	0.0246	0.0001	0.0393
ENSP00000266037	2006	0.001839	0.002566	0.014129	0.028614	0.379213	0.000225	0.000225	0.00021	0.004062	0.008486	0.1226	0.0878	0.0149	0.1419	0.0224
ENSP00000266069	228	0.005701	0.004578	0.012735	0.025031	0.707145	1e-06	0	1e-06	3e-06	0.002128	0.0001	0.0001	0.0001	0.0001	0.003
ENSP00000266070	2189	0.00756	0.01208	0.028806	0.066431	1.00141	0.001292	0.001286	0.006766	0.007786	0.154089	0.1709	0.1064	0.2349	0.1172	0.1539
ENSP00000266079	885	0.013671	0.002884	0.046253	0.188419	0.662379	1e-06	0	5e-06	0.033078	0.009663	0.0001	0.0001	0.0001	0.1756	0.0146
ENSP00000266085	171	0.045141	0.006729	0	0.319021	0.909421	5e-06	1e-06	2e-06	0.045879	0.019202	0.0001	0.0001	3.9972	0.1438	0.0211
ENSP00000266087	493	0.002579	0.001992	0.008004	0.049337	0.488565	0.001107	0.003723	0.007334	0.022096	0.162161	0.4291	1.8695	0.9162	0.4478	0.3319
ENSP00000266088	663	0.005513	0.008381	0.052351	0.015177	0.587916	0.004775	0.000692	0.011885	0.003462	0.057467	0.8661	0.0825	0.227	0.2281	0.0977
ENSP00000266254	326	0.01028	0.011049	0.038961	0.041326	1.59381	1e-06	1e-06	0.001371	0.002777	0.008221	0.0001	0.0001	0.0352	0.0672	0.0052
ENSP00000266269	606	0.003949	0.007252	0.012787	0.044016	0.460056	0.000728	1e-06	1e-06	0.011075	0.00443	0.1844	0.0001	0.0001	0.2516	0.0096
ENSP00000266304	301	5e-06	0.00509	0.011829	0.094435	0.571286	0	1e-06	1e-06	9e-06	0.008642	0.0304	0.0001	0.0001	0.0001	0.0151
ENSP00000266383	975	0.00863	0.010893	0.059215	0.077388	0.606041	0.002227	0.001326	0.010804	0.016226	0.06938	0.2581	0.1218	0.1824	0.2097	0.1145
ENSP00000266503	572	0.005114	0.00202	0.016227	0.028446	0.853849	0.001527	0	0.004214	0.012038	0.169007	0.2985	0.0001	0.2597	0.4232	0.1979
ENSP00000266505	604	0.005151	0.010653	0.012071	0.036998	0.819522	0.000691	0.00139	0.009852	0.010465	0.14371	0.1341	0.1305	0.8162	0.2828	0.1754
ENSP00000266529	147	1e-06	0.009098	0.001839	0.042599	0.744238	2e-06	1e-06	0.003124	0.013026	0.03577	2.7312	0.0001	1.699	0.3058	0.0481
ENSP00000266534	514	0.002655	0.008065	0.008862	0.023872	0.644791	0	1e-06	0.00086	2e-06	0.018547	0.0001	0.0001	0.097	0.0001	0.0288
ENSP00000266556	444	0.017552	0.0132	0.050385	0.038618	0.50466	0.001839	0.002292	0.02316	0.017908	0.201557	0.1048	0.1737	0.4597	0.4637	0.3994
ENSP00000266557	250	0.012762	0.006767	0.084602	0.017068	0.557217	0.001852	1e-06	0.011484	0.01937	0.21914	0.1451	0.0001	0.1357	1.1349	0.3933
ENSP00000266643	346	0.010462	1e-06	0.018939	0.029645	0.483921	0.002385	1e-06	0.00121	0.001157	0.015527	0.228	1.691	0.0639	0.039	0.0321
ENSP00000266671	249	0.004399	0.013161	0.060599	0.045245	1.21605	0	1e-06	6e-06	0.00386	0.047454	0.0001	0.0001	0.0001	0.0853	0.039
ENSP00000266674	907	0.004575	0.004381	0.027202	0.012112	0.42511	0.002772	0.000539	0.006358	0.001403	0.072854	0.6059	0.123	0.2337	0.1158	0.1714
ENSP00000266679	588	0.011832	0.002723	0.008942	0.0292	0.337211	1e-06	0	1e-06	3e-06	0.00158	0.0001	0.0001	0.0001	0.0001	0.0047
ENSP00000266688	134	5e-06	5e-06	5e-06	0.065603	0.610468	0	0	0	0.006512	0.031133	0.0001	0.0001	0.0001	0.0993	0.051
ENSP00000266718	338	0.006567	0.006403	0.007237	0.022782	0.768259	0.002853	1e-06	0.004599	0.001122	0.071091	0.4344	0.0001	0.6355	0.0492	0.0925
[truncated: 7,981 more rows]

## Sheet: S3
ID	Dn	Ds	Pn	Ps	FI	α	DoS	p_value(g.test)	Pn+Ps
[truncated: 9,785 more rows]

[truncated: 12 more sheets: S4, S5, S6, S7, S8, S9, S10, S11, S12, S13, S14, S15]
